# Supplementary material for: The Poisson CUSUM Chart for Monitoring Small Counts: Addressing the Estimation Uncertainty
Source: Biom J. 2026 Apr 5;68(2):e70127. doi: 10.1002/bimj.70127 (PMC13051258; doi:10.1002/bimj.70127)
Supplement: Supplementary file 1 — Appendices, figures and tables referenced in Sections 3, 5, and 6 can be found online in the Supporting Information section. Supporting File 1: bimj70127‐sup‐0001‐DataCode.zip. [file BIMJ-68-e70127-s001.zip]

Archive with 184 entries (132 files):
- SimulationStudy/
- SimulationStudy/ExactPCUSUM/
- SimulationStudy/ExactPCUSUM/.git/
- SimulationStudy/ExactPCUSUM/.git/COMMIT_EDITMSG
- SimulationStudy/ExactPCUSUM/.git/config
- SimulationStudy/ExactPCUSUM/.git/description
- SimulationStudy/ExactPCUSUM/.git/HEAD
- SimulationStudy/ExactPCUSUM/.git/hooks/
- SimulationStudy/ExactPCUSUM/.git/hooks/applypatch-msg.sample
- SimulationStudy/ExactPCUSUM/.git/hooks/commit-msg.sample
- SimulationStudy/ExactPCUSUM/.git/hooks/fsmonitor-watchman.sample
- SimulationStudy/ExactPCUSUM/.git/hooks/post-update.sample
- SimulationStudy/ExactPCUSUM/.git/hooks/pre-applypatch.sample
- SimulationStudy/ExactPCUSUM/.git/hooks/pre-commit.sample
- SimulationStudy/ExactPCUSUM/.git/hooks/pre-merge-commit.sample
- SimulationStudy/ExactPCUSUM/.git/hooks/pre-push.sample
- SimulationStudy/ExactPCUSUM/.git/hooks/pre-rebase.sample
- SimulationStudy/ExactPCUSUM/.git/hooks/pre-receive.sample
- SimulationStudy/ExactPCUSUM/.git/hooks/prepare-commit-msg.sample
- SimulationStudy/ExactPCUSUM/.git/hooks/push-to-checkout.sample
- SimulationStudy/ExactPCUSUM/.git/hooks/update.sample
- SimulationStudy/ExactPCUSUM/.git/index
- SimulationStudy/ExactPCUSUM/.git/info/
- SimulationStudy/ExactPCUSUM/.git/info/exclude
- SimulationStudy/ExactPCUSUM/.git/logs/
- SimulationStudy/ExactPCUSUM/.git/logs/HEAD
- SimulationStudy/ExactPCUSUM/.git/logs/refs/
- SimulationStudy/ExactPCUSUM/.git/logs/refs/heads/
- SimulationStudy/ExactPCUSUM/.git/logs/refs/heads/master
- SimulationStudy/ExactPCUSUM/.git/logs/refs/remotes/
- SimulationStudy/ExactPCUSUM/.git/logs/refs/remotes/origin/
- SimulationStudy/ExactPCUSUM/.git/logs/refs/remotes/origin/HEAD
- SimulationStudy/ExactPCUSUM/.git/logs/refs/remotes/origin/master
- SimulationStudy/ExactPCUSUM/.git/objects/
- SimulationStudy/ExactPCUSUM/.git/objects/04/
- SimulationStudy/ExactPCUSUM/.git/objects/04/9e9deafbb216a36e9ce7930f2e81209d464d74
- SimulationStudy/ExactPCUSUM/.git/objects/12/
- SimulationStudy/ExactPCUSUM/.git/objects/12/74255bc9c339f9bb5a5379527df979cba0ce76
- SimulationStudy/ExactPCUSUM/.git/objects/16/
- SimulationStudy/ExactPCUSUM/.git/objects/16/45101497cfe414917048788a2e295edd95171e
- SimulationStudy/ExactPCUSUM/.git/objects/18/
- SimulationStudy/ExactPCUSUM/.git/objects/18/c2d6f6bd7073bedc17a1e92368272ceb402620
- SimulationStudy/ExactPCUSUM/.git/objects/1d/
- SimulationStudy/ExactPCUSUM/.git/objects/1d/49662ef98488ab4f88d47fd0ac358e5551179a
- SimulationStudy/ExactPCUSUM/.git/objects/20/
- SimulationStudy/ExactPCUSUM/.git/objects/20/f1cfc23d3c2990772f4ed85b4060f5f180958b
- SimulationStudy/ExactPCUSUM/.git/objects/23/
- SimulationStudy/ExactPCUSUM/.git/objects/23/fa600f4846c92a9c61cad0252d51eb5f80c845
- SimulationStudy/ExactPCUSUM/.git/objects/25/
- SimulationStudy/ExactPCUSUM/.git/objects/25/a1b0badc45c84f0e9ed3401bce747b73538104
- SimulationStudy/ExactPCUSUM/.git/objects/41/
- SimulationStudy/ExactPCUSUM/.git/objects/41/5cc33ef3ccb607a15af5dce0f6acecc140fca2
- SimulationStudy/ExactPCUSUM/.git/objects/56/
- SimulationStudy/ExactPCUSUM/.git/objects/56/0dc075d9597f6597a2a7f356384d9e14171569
- SimulationStudy/ExactPCUSUM/.git/objects/57/
- SimulationStudy/ExactPCUSUM/.git/objects/57/90de0045cea069ae0624fd49f00ecbd10bedcf
- SimulationStudy/ExactPCUSUM/.git/objects/70/
- SimulationStudy/ExactPCUSUM/.git/objects/70/7b265c961061938d9ea9e3617b8b3edeece568
- SimulationStudy/ExactPCUSUM/.git/objects/79/
- SimulationStudy/ExactPCUSUM/.git/objects/79/937772fb329909d08f2390be0ea23253cf03e9
- SimulationStudy/ExactPCUSUM/.git/objects/7a/
- SimulationStudy/ExactPCUSUM/.git/objects/7a/718d064f24c4468abcd6e4b707d0a10b819c99
- SimulationStudy/ExactPCUSUM/.git/objects/8b/
- SimulationStudy/ExactPCUSUM/.git/objects/8b/62e5786bd00f6afc4022c619bbb9d23c084ab4
- SimulationStudy/ExactPCUSUM/.git/objects/98/
- SimulationStudy/ExactPCUSUM/.git/objects/98/6e2321156bff4b47e80992ff92f6b2dec28bfe
- SimulationStudy/ExactPCUSUM/.git/objects/b2/
- SimulationStudy/ExactPCUSUM/.git/objects/b2/ddc588268ae16bed49289f1199fedcea592a29
- SimulationStudy/ExactPCUSUM/.git/objects/b3/
- SimulationStudy/ExactPCUSUM/.git/objects/b3/1cb4fc68ad601714661f62e45c2d4584677e5d
- SimulationStudy/ExactPCUSUM/.git/objects/c2/
- SimulationStudy/ExactPCUSUM/.git/objects/c2/26a87e51e3ac3454a07b58d93dfcb9f92fec44
- SimulationStudy/ExactPCUSUM/.git/objects/dd/
- SimulationStudy/ExactPCUSUM/.git/objects/dd/77d3b995b7a111f23647dc305e7a86139f278c
- SimulationStudy/ExactPCUSUM/.git/objects/e9/
- SimulationStudy/ExactPCUSUM/.git/objects/e9/37470c79bc166cb8af5ebf4bc101ee5897eaa8
- SimulationStudy/ExactPCUSUM/.git/objects/f0/
- SimulationStudy/ExactPCUSUM/.git/objects/f0/3a6bf9f70cf0ae9f5b114614da40177d3bddd7
- SimulationStudy/ExactPCUSUM/.git/objects/f8/
- SimulationStudy/ExactPCUSUM/.git/objects/f8/b5a6d61672414f70b1d6d4c590121f7326d23a
- SimulationStudy/ExactPCUSUM/.git/objects/f9/
- SimulationStudy/ExactPCUSUM/.git/objects/f9/09ab4f8954f3c1ac8b26437c76068c804d0a90
- SimulationStudy/ExactPCUSUM/.git/objects/fa/
- SimulationStudy/ExactPCUSUM/.git/objects/fa/f3b947cfe84990be99474619a2be3c14d6e911
- SimulationStudy/ExactPCUSUM/.git/objects/fd/
- SimulationStudy/ExactPCUSUM/.git/objects/fd/7dcb4610ce2fe940239c6cd40dfab3667cfdf9
- SimulationStudy/ExactPCUSUM/.git/objects/info/
- SimulationStudy/ExactPCUSUM/.git/objects/pack/
- SimulationStudy/ExactPCUSUM/.git/objects/pack/pack-69c9d6e35840d2455b21c8640b043de4a156f40b.idx
- SimulationStudy/ExactPCUSUM/.git/objects/pack/pack-69c9d6e35840d2455b21c8640b043de4a156f40b.pack
- SimulationStudy/ExactPCUSUM/.git/packed-refs
- SimulationStudy/ExactPCUSUM/.git/refs/
- SimulationStudy/ExactPCUSUM/.git/refs/heads/
- SimulationStudy/ExactPCUSUM/.git/refs/heads/master
- SimulationStudy/ExactPCUSUM/.git/refs/remotes/
- SimulationStudy/ExactPCUSUM/.git/refs/remotes/origin/
- SimulationStudy/ExactPCUSUM/.git/refs/remotes/origin/HEAD
- SimulationStudy/ExactPCUSUM/.git/refs/remotes/origin/master
- SimulationStudy/ExactPCUSUM/.git/refs/tags/
- SimulationStudy/ExactPCUSUM/.Rhistory
- SimulationStudy/ExactPCUSUM/ConditionalPerformanceUnadjusted.R
- SimulationStudy/ExactPCUSUM/Data/
- SimulationStudy/ExactPCUSUM/Data/ConditionalPerformanceUnadjusted.Rdata
- SimulationStudy/ExactPCUSUM/Data/ControlLimits_m20.Rdata
- SimulationStudy/ExactPCUSUM/Data/ControlLimits_m50.Rdata
- SimulationStudy/ExactPCUSUM/Data/ICPerformance_m20.Rdata
- SimulationStudy/ExactPCUSUM/Data/ICPerformance_m50.Rdata
- SimulationStudy/ExactPCUSUM/Data/OCPerformance_m20.Rdata
- SimulationStudy/ExactPCUSUM/Data/OCPerformance_m50.Rdata
- SimulationStudy/ExactPCUSUM/ICPerformance.R
- SimulationStudy/ExactPCUSUM/IMG/
- SimulationStudy/ExactPCUSUM/IMG/Fig1_topup.eps
- SimulationStudy/ExactPCUSUM/IMG/Fig2_topup.eps
- SimulationStudy/ExactPCUSUM/IMG/Fig3_topup.eps
- SimulationStudy/ExactPCUSUM/IMG/Fig4_topup.eps
- SimulationStudy/ExactPCUSUM/LimitsCalculation.R
- SimulationStudy/ExactPCUSUM/OCPerformance.R
- SimulationStudy/ExactPCUSUM/OracleLimits.R
- SimulationStudy/ExactPCUSUM/Visualizations.R
- SimulationStudy/ExactPCUSUM/ZeroHelpers.R
- SimulationStudy/Supplement/
- SimulationStudy/Supplement/Data/
- SimulationStudy/Supplement/Data/ControlLimitsBinomial_m20N10.RData
- SimulationStudy/Supplement/Data/ControlLimitsBinomial_m20N100.RData
- SimulationStudy/Supplement/Data/ControlLimitsBinomial_m20N1000.RData
- SimulationStudy/Supplement/Data/ControlLimitsBinomial_m20N25.RData
- SimulationStudy/Supplement/Data/ControlLimitsBinomial_m50N10.RData
- SimulationStudy/Supplement/Data/ControlLimitsBinomial_m50N100.RData
- SimulationStudy/Supplement/Data/ControlLimitsBinomial_m50N1000.RData
- SimulationStudy/Supplement/Data/ControlLimitsBinomial_m50N25.RData
- SimulationStudy/Supplement/Data/ControlLimitsQRL_m20_u0.05.RData
- SimulationStudy/Supplement/Data/ControlLimitsQRL_m20_u0.25.RData
- SimulationStudy/Supplement/Data/ControlLimitsQRL_m20_u0.5.RData
- SimulationStudy/Supplement/Data/ControlLimitsQRL_m20_u0.75.RData
- SimulationStudy/Supplement/Data/ControlLimitsQRL_m20_u0.95.RData
- SimulationStudy/Supplement/Data/ControlLimitsQRL_m50_u0.05.RData
- SimulationStudy/Supplement/Data/ControlLimitsQRL_m50_u0.25.RData
- SimulationStudy/Supplement/Data/ControlLimitsQRL_m50_u0.5.RData
- SimulationStudy/Supplement/Data/ControlLimitsQRL_m50_u0.75.RData
- SimulationStudy/Supplement/Data/ControlLimitsQRL_m50_u0.95.RData
- SimulationStudy/Supplement/Data/ControlLimits_m39.Rdata
- SimulationStudy/Supplement/Data/FalseAlarmRate.Rdata
- SimulationStudy/Supplement/Data/ICPerformance_Binomial_m20N10.RData
- SimulationStudy/Supplement/Data/ICPerformance_Binomial_m20N100.RData
- SimulationStudy/Supplement/Data/ICPerformance_Binomial_m20N1000.RData
- SimulationStudy/Supplement/Data/ICPerformance_Binomial_m20N25.RData
- SimulationStudy/Supplement/Data/ICPerformance_Binomial_m50N10.RData
- SimulationStudy/Supplement/Data/ICPerformance_Binomial_m50N100.RData
- SimulationStudy/Supplement/Data/ICPerformance_Binomial_m50N1000.RData
- SimulationStudy/Supplement/Data/ICPerformance_Binomial_m50N25.RData
- SimulationStudy/Supplement/Data/ICPerformance_QRL_m20_u0.05.RData
- SimulationStudy/Supplement/Data/ICPerformance_QRL_m20_u0.25.RData
- SimulationStudy/Supplement/Data/ICPerformance_QRL_m20_u0.5.RData
- SimulationStudy/Supplement/Data/ICPerformance_QRL_m20_u0.75.RData
- SimulationStudy/Supplement/Data/ICPerformance_QRL_m20_u0.95.RData
- SimulationStudy/Supplement/Data/ICPerformance_QRL_m50_u0.05.RData
- SimulationStudy/Supplement/Data/ICPerformance_QRL_m50_u0.25.RData
- SimulationStudy/Supplement/Data/ICPerformance_QRL_m50_u0.5.RData
- SimulationStudy/Supplement/Data/ICPerformance_QRL_m50_u0.75.RData
- SimulationStudy/Supplement/Data/ICPerformance_QRL_m50_u0.95.RData
- SimulationStudy/Supplement/FalseAlarmRate.R
- SimulationStudy/Supplement/ICPerformanceBinomial.R
- SimulationStudy/Supplement/ICPerformanceQRL.R
- SimulationStudy/Supplement/IMG/
- SimulationStudy/Supplement/IMG/Fig10_topup.eps
- SimulationStudy/Supplement/IMG/Fig6_topup.eps
- SimulationStudy/Supplement/IMG/Fig7_topup.eps
- SimulationStudy/Supplement/IMG/Fig8_topup.eps
- SimulationStudy/Supplement/IMG/Fig9_topup.eps
- SimulationStudy/Supplement/LimitsBinomial.R
- SimulationStudy/Supplement/LimitsCalculation.R
- SimulationStudy/Supplement/LimitsQRL.R
- SimulationStudy/Supplement/VisualizationFalseAlarmRate.R
- SimulationStudy/Supplement/VisualizationsBinomial.R
- SimulationStudy/Supplement/VisualizationsQRL.R
- CaseStudy/
- CaseStudy/.Rhistory
- CaseStudy/CaseStudyResults.R
- CaseStudy/Data/
- CaseStudy/Data/casestudy_controllimits.Rdata
- CaseStudy/IMG/
- CaseStudy/IMG/Fig5_topup.eps
- CaseStudy/LimitsCalculationCaseStudy.R
- README.txt
