# Supplementary material for: The Poisson CUSUM Chart for Monitoring Small Counts: Addressing the Estimation Uncertainty
Source: Biom J. 2026 Apr 5;68(2):e70127. doi: 10.1002/bimj.70127 (PMC13051258; doi:10.1002/bimj.70127)
Supplement: Supplementary file 1 — Appendices, figures and tables referenced in Sections 3, 5, and 6 can be found online in the Supporting Information section. Supporting File 1: bimj70127‐sup‐0001‐DataCode.zip. [file BIMJ-68-e70127-s001.zip › SimulationStudy/ExactPCUSUM/ConditionalPerformanceUnadjusted.R]

# Load dependency
library(spc)

# Initialize an empty dataframe to store summary statistics
summary <- data.frame(
  lambda = numeric(0),  # True lambda value
  AARL = numeric(0),    # Average ARL
  SDARL = numeric(0),   # Standard deviation of ARL
  alpha = numeric(0),   # GICP error probability
  m = numeric(0)        # Phase I sample size
)

# Define parameter values
lambda_0s <- c(0.1, 1, 10)  # True lambda values
hs_oracle <- c(1.660, 3.180, 7.095)  # Control limits for known lambda_0
ARLs_oracle <- c(150.0005, 189.6649, 159.9415)  # ARL for h_oracle and known lambda_0
ms <- c(20, 50, 100, 200, 1000, 10000)  # Phase I sample sizes
nu <- exp(-1 / 2)  # Adjustment factor for zero estimates
L <- 2  # Shift in standard deviations for out-of-control parameter
m_filt <- 1e3  # Rational approximation parameter
I <- 1e5  # Number of lambda_hat values for simulation

# Initialize results dataframe
res_df <- data.frame(lambda_0 = lambda_0s)

# Loop over Phase I sample sizes
for (m in ms) {
  print(m)  # Print current sample size being processed
  
  # Set indices for simulation and lambda_0 tracking
  i <- 1  # Simulation index
  j <- 1  # Lambda_0 index
  
  # Iterate over each true lambda_0
  for (lambda_0_oracle in lambda_0s) {
    set.seed(12345)  # Set seed for reproducibility
    
    # Generate Phase I data from a Poisson distribution
    phase_1 <- as.data.frame(matrix(data = rpois(I * m, lambda_0_oracle), nrow = m))
    
    # Compute MLE estimates for lambda_0
    lambda_0s_mle <- colMeans(phase_1)
    
    # Apply adjustment where MLE is zero
    lambda_0s_mle[lambda_0s_mle == 0] <- log(1 / nu) / m
    
    # Loop through estimated lambda values
    for (lambda_0 in lambda_0s_mle) {
      # Compute CUSUM design parameters
      lambda_1 <- lambda_0 + L * sqrt(lambda_0)  # Adjusted lambda value
      k <- (lambda_1 - lambda_0) / log(lambda_1 / lambda_0)  # Reference value
      km <- k * m_filt  # Scaled reference value for computation
      
      # Estimate Average Run Length (ARL)
      arl <- pois.cusum.arl(lambda_0_oracle, km, hs_oracle[j] * m_filt, m_filt, rando = FALSE)
      
      # Store simulation results
      res_df[i, 'lambda_0'] <- lambda_0_oracle
      res_df$lambda_mle[i] <- lambda_0
      res_df$CARL[i] <- arl
      
      # Increment simulation index
      i <- i + 1
    }
    
    # Increment lambda_0 index
    j <- j + 1
  }
  
  # Compute summary statistics for each lambda_0
  k <- 1  # Lambda_0 index
  for (lambda in lambda_0s) {
    res <- res_df[res_df$lambda_0 == lambda, ]  # Subset results for current lambda
    
    # Compute and store summary statistics
    new_row <- data.frame(
      lambda = lambda,               # True lambda
      AARL = mean(res$CARL),         # Average ARL
      SDARL = sd(res$CARL),          # Standard deviation of ARL
      alpha = sum(res$CARL < ARLs_oracle[k]) / I,  # GICP error probability
      m = m                          # Phase I sample size
    )
    
    summary <- rbind(summary, new_row)  # Append results to summary dataframe
    
    k <- k + 1  # Move to next lambda_0 index
  }
}

# Save summary results to file
save(file = 'Data/ConditionalPerformanceUnadjusted.Rdata', summary)
