# Supplementary material for: The Poisson CUSUM Chart for Monitoring Small Counts: Addressing the Estimation Uncertainty
Source: Biom J. 2026 Apr 5;68(2):e70127. doi: 10.1002/bimj.70127 (PMC13051258; doi:10.1002/bimj.70127)
Supplement: Supplementary file 1 — Appendices, figures and tables referenced in Sections 3, 5, and 6 can be found online in the Supporting Information section. Supporting File 1: bimj70127‐sup‐0001‐DataCode.zip. [file BIMJ-68-e70127-s001.zip › SimulationStudy/ExactPCUSUM/ICPerformance.R]

# This script estimates the probability that CARL <= ARL using res_df from LimitsCalculation.R.

# Load dependencies
source('ZeroHelpers.R')
library(spc)

# Define parameter values
ms <- c(20, 50)  # Phase I sample size
rounding <- 3  # Number of decimal places for lambda estimates
m_filt <- 1e3  # Rational approximation parameter
N <- 1e6  # Number of simulated Phase I estimates
p <- 0.05  # Significance level for quantile-based methods
ARL_0 <- 150  # Target in-control Average Run Length (ARL)
L <- 2  # Shift in standard deviations for out-of-control parameter
nu <- exp(-1 / 2)  # Adjustment factor for zero estimates
lambda_0s <- seq(1 / 50, 5 , by = 2 / 50)  # True lambda values

for (m in ms){
  # Initialize empty arrays to store probability estimates
  beta_B <- c()  # Bootstrap method
  beta_Q <- c()  # Quantile method
  beta_M <- c()  # Knowledge-based exact method
  beta_U <- c()  # Unadjusted method
  beta_W <- c()  # Approximate bootstrap method
  beta_E <- c()  # Exact method
  
  # Load control limits from previous calculations
  load(paste0('Data/ControlLimits_m', m, '.Rdata'))
  
  # Loop over different true lambda values
  for (lambda_0 in lambda_0s) {
    print(lambda_0)
    set.seed(12345)
    
    # Generate Phase I estimates of lambda
    lambda_hats <- rpois(N, m * rep(lambda_0, N)) / m
    lambda_hats <- round(lambda_hats, rounding)  # Round for consistency
    obs_lambda_hats <- sort(unique(lambda_hats))  # Unique lambda estimates
    
    # Ensure lambda_hats column in res_df is rounded consistently
    res_df$lambda_hats <- round(res_df$lambda_hats, rounding)
    
    # Initialize columns for estimated ARL values
    res_df$ARL_B <- NA
    res_df$ARL_Q <- NA
    res_df$ARL_M <- NA
    res_df$ARL_E <- NA
    res_df$ARL_U <- NA
    res_df$ARL_W <- NA
    
    # Compute ARL for each estimated lambda
    for (lambda_hat in obs_lambda_hats) {
      lambda_corr <- ifelse(lambda_hat == 0, -log(nu) / m, lambda_hat)  # Adjust zero values
      
      # Extract control limits for the given lambda estimate
      sub_df <- res_df[res_df$lambda_hats == lambda_hat, ]
      
      # Compute CUSUM design parameters
      lambda_1_hat <- lambda_corr + L * sqrt(lambda_corr)
      k_hat <- (lambda_1_hat - lambda_corr) / log(lambda_1_hat / lambda_corr)
      km_hat <- k_hat * m_filt
      
      # Calculate ARL for different methods
      ARL_B <- pois.cusum.arl(lambda_0, km_hat, sub_df[1, 'res_B'] * m_filt, m_filt)
      ARL_Q <- pois.cusum.arl(lambda_0, km_hat, sub_df[1, 'res_Q'] * m_filt, m_filt)  
      ARL_M <- pois.cusum.arl(lambda_0, km_hat, sub_df[1, 'res_M'] * m_filt, m_filt)  
      ARL_U <- pois.cusum.arl(lambda_0, km_hat, sub_df[1, 'res_U'] * m_filt, m_filt)
      ARL_W <- pois.cusum.arl(lambda_0, km_hat, sub_df[1, 'res_W'] * m_filt, m_filt)
      
      # Compute exact method ARL
      ARL_E <- if (lambda_hat == 0) {
        compute_arl_zero(sub_df[1, 'res_E'], lambda_0)
      } else {
        ARL_M
      }
      
      # Store computed ARL values in the data frame
      res_df[res_df$lambda_hats == lambda_hat, 'ARL_B'] <- ARL_B
      res_df[res_df$lambda_hats == lambda_hat, 'ARL_Q'] <- ARL_Q
      res_df[res_df$lambda_hats == lambda_hat, 'ARL_M'] <- ARL_M
      res_df[res_df$lambda_hats == lambda_hat, 'ARL_U'] <- ARL_U
      res_df[res_df$lambda_hats == lambda_hat, 'ARL_W'] <- ARL_W
      res_df[res_df$lambda_hats == lambda_hat, 'ARL_E'] <- ARL_E
    }
    
    # Compute probabilities that CARL <= ARL_0 using weighted counts
    lambda_counts <- table(lambda_hats)
    df2 <- data.frame(lambda_hats = as.numeric(names(lambda_counts)), count = lambda_counts)
    final <- merge(res_df, df2, by = "lambda_hats")
    
    beta_B <- c(beta_B, sum(final$count.Freq * (final$ARL_B <= ARL_0)) / N)
    beta_Q <- c(beta_Q, sum(final$count.Freq * (final$ARL_Q <= ARL_0)) / N)
    beta_M <- c(beta_M, sum(final$count.Freq * (final$ARL_M <= ARL_0)) / N)
    beta_U <- c(beta_U, sum(final$count.Freq * (final$ARL_U <= ARL_0)) / N)
    beta_W <- c(beta_W, sum(final$count.Freq * (final$ARL_W <= ARL_0)) / N)
    beta_E <- c(beta_E, sum(final$count.Freq * (final$ARL_E <= ARL_0)) / N)
  }
  
  # Store final probability estimates in a data frame
  beta_DB <- data.frame(
    'lambda_0s' = lambda_0s,
    'beta_B' = beta_B,
    'beta_W' = beta_W,
    'beta_Q' = beta_Q,
    'beta_M' = beta_M,
    'beta_E' = beta_E
  )
  
  # Save results
  save(file = paste0('Data/ICPerformance_m', m, '.Rdata'), beta_DB)
}
