# Supplementary material for: The Poisson CUSUM Chart for Monitoring Small Counts: Addressing the Estimation Uncertainty
Source: Biom J. 2026 Apr 5;68(2):e70127. doi: 10.1002/bimj.70127 (PMC13051258; doi:10.1002/bimj.70127)
Supplement: Supplementary file 1 — Appendices, figures and tables referenced in Sections 3, 5, and 6 can be found online in the Supporting Information section. Supporting File 1: bimj70127‐sup‐0001‐DataCode.zip. [file BIMJ-68-e70127-s001.zip › SimulationStudy/ExactPCUSUM/LimitsCalculation.R]

# Load dependencies
source('ZeroHelpers.R')
library(spc)

# Helper function to calculate the exact upper limit (UL)
calculate_exact_UL <- function(lambda_hat, m, p) {
  if (lambda_hat < 1/m) {
    mul <- qchisq(1 - p, 2) / (2 * m)
  } else {
    mul <- qchisq(1 - p, 2 * lambda_hat * m + 2) / (2 * m)
  }
  return(mul)
}

# This script compares different methods for adjusting control limits in a Poisson CUSUM chart:
# - Bootstrap method (res_B) - Gandy & Kvaløy (2013)
# - Quantile method (res_Q) - Zhao (2016)
# - Knowledge-based exact method (res_M) - Heidema (2025)
# - Exact method (res_E) - Heidema (2025)
# - Unadjusted method (res_U) - Lucas (1985)
# - Approximate bootstrap (res_W) - Weiß (2018)

# Set parameters
m <- 20  # Phase I sample sizes
m_filt <- 1e3  # Rational approximation parameter
B <- 1e4  # Number of bootstrap samples
p <- 0.05  # Significance level for GICP condition
ARL_0 <- 150  # Targeted in-control Average Run Length (ARL)
nu <- exp(-1 / 2)  # Adjustment factor for zero estimates
L <- 2  # Shift in standard deviations for out-of-control parameter

# Define lambda estimates for comparison
lambda_hats <- seq(0, 8, by = 1/m)

# Initialize results dataframe
res_df <- data.frame(lambda_hats = lambda_hats)

# Iterate over each lambda_hat value
i <- 1
for (lambda_hat in lambda_hats) {
  print(lambda_hat)  # Print progress
  
  set.seed(12345)  # Set seed for reproducibility
  
  # Apply zero adjustment
  if (lambda_hat == 0) {
    lambda_corr <- -log(nu) / m
  } else {
    lambda_corr <- lambda_hat
  }
  
  # Generate bootstrap samples
  lambda_bootstraps <- rpois(B, m * sort(rep(lambda_corr, B))) / m
  
  # Adjust zero values in bootstrap samples
  if (sum(lambda_bootstraps == 0) > 0) {
    print(paste0(sum(lambda_bootstraps == 0), ' zero values adjusted'))
    lambda_bootstraps[lambda_bootstraps == 0] <- log(1 / nu) / m
  }
  
  # Compute reference statistics for lambda_hat
  lambda_1_hat <- lambda_corr + L * sqrt(lambda_corr)
  k_hat <- (lambda_1_hat - lambda_corr) / log(lambda_1_hat / lambda_corr)
  km_hat <- k_hat * m_filt  # Scaled reference value
  
  # Compute lower quantile statistics
  q_lower <- sort(lambda_bootstraps)[p * B]
  lambda_1_q_lower <- q_lower + L * sqrt(q_lower)
  k_q_lower <- (lambda_1_q_lower - q_lower) / log(lambda_1_q_lower / q_lower)
  km_q_lower <- k_q_lower * m_filt
  
  # Compute upper quantile statistics
  q_upper <- sort(lambda_bootstraps)[(1 - p) * B]
  lambda_1_q_upper <- q_upper + L * sqrt(q_upper)
  k_q_upper <- (lambda_1_q_upper - q_upper) / log(lambda_1_q_upper / q_upper)
  km_q_upper <- k_q_upper * m_filt
  
  # Compute exact upper limit
  exact_upper <- calculate_exact_UL(lambda_hat, m, p)
  
  # Compute adjusted control limits using different methods
  res_B <- (pois.cusum.crit(lambda_corr, km_hat, ARL_0, m_filt)['hm'] + 
              pois.cusum.crit(lambda_corr, km_q_lower, ARL_0, m_filt)['hm'] - 
              pois.cusum.crit(q_lower, km_q_lower, ARL_0, m_filt)['hm']) / m_filt 
  
  res_Q <- pois.cusum.crit(q_upper, km_hat, ARL_0, m_filt)['hm'] / m_filt
  res_M <- pois.cusum.crit(exact_upper, km_hat, ARL_0, m_filt)['hm'] / m_filt
  
  # Compute exact method control limit
  if (lambda_hat == 0) {
    res_E <- compute_control_limit_zero(ARL_0, exact_upper)
  } else {
    res_E <- res_M
  }
  
  res_U <- pois.cusum.crit(lambda_corr, km_hat, ARL_0, m_filt)['hm'] / m_filt
  res_W <- pois.cusum.crit(lambda_corr, km_q_lower, ARL_0, m_filt)['hm'] / m_filt
  
  # Store results
  res_df$res_B[i] <- res_B
  res_df$res_Q[i] <- res_Q
  res_df$res_M[i] <- res_M
  res_df$res_E[i] <- res_E
  res_df$res_U[i] <- res_U
  res_df$res_W[i] <- res_W
  
  i <- i + 1  # Increment index
}

# Save results
save(file = paste0('Data/ControlLimits_m', m, '.Rdata'), res_df)
