# Supplementary material for: The Poisson CUSUM Chart for Monitoring Small Counts: Addressing the Estimation Uncertainty
Source: Biom J. 2026 Apr 5;68(2):e70127. doi: 10.1002/bimj.70127 (PMC13051258; doi:10.1002/bimj.70127)
Supplement: Supplementary file 1 — Appendices, figures and tables referenced in Sections 3, 5, and 6 can be found online in the Supporting Information section. Supporting File 1: bimj70127‐sup‐0001‐DataCode.zip. [file BIMJ-68-e70127-s001.zip › SimulationStudy/ExactPCUSUM/OCPerformance.R]

# This script calculates the out-of-control (OC) average conditional average run length (AARL) 
# using res_df from LimitsCalculation.R.

# Load dependencies
source('ZeroHelpers.R')
library(spc)

# Define parameter values
ms <- c(20, 50)  # Phase I sample sizes
rounding <- 3  # Number of decimal places for lambda estimates
m_filt <- 1000  # Rational approximation parameter
N <- 1e6  # Number of simulated Phase I estimates
p <- 0.05  # Significance level for quantile-based methods
ARL_0 <- 150  # Target in-control Average Run Length (ARL)
L <- 2  # Shift in standard deviations for out-of-control parameter
nu <- exp(-1 / 2)  # Adjustment factor for zero estimates
lambda_0s <- c(seq(1 / 50, 5 , by = 2 / 50))  # True lambda values


for (m in ms){
  # Initialize empty arrays to store AARL values
  aarl_B <- c()  # Bootstrap method
  aarl_Q <- c()  # Quantile method
  aarl_M <- c()  # Knowledge-based exact method
  aarl_U <- c()  # Unadjusted method
  aarl_W <- c()  # Approximate bootstrap method
  aarl_E <- c()  # Exact method
  
  # Load control limits from previous calculations
  load(paste0('Data/ControlLimits_m', m, '.Rdata'))
  
  # Loop over different true lambda values
  for (lambda_0 in lambda_0s) {
    print(lambda_0)
    set.seed(12345)
    
    # Define the out-of-control (OC) parameter
    lambda_1 <- lambda_0 + L * sqrt(lambda_0)
    
    # Generate Phase I estimates of lambda
    lambda_hats <- rpois(N, m * rep(lambda_0, N)) / m
    lambda_hats <- round(lambda_hats, rounding)  # Round for consistency
    obs_lambda_hats <- sort(unique(lambda_hats))  # Unique lambda estimates
    
    # Ensure lambda_hats column in res_df is rounded consistently
    res_df$lambda_hats <- round(res_df$lambda_hats, rounding)
    
    # Initialize columns for estimated OC ARL values
    res_df$ARL_B <- NA
    res_df$ARL_Q <- NA
    res_df$ARL_M <- NA
    res_df$ARL_U <- NA
    res_df$ARL_W <- NA
    res_df$ARL_E <- NA
    
    # Compute OC ARL for each estimated lambda
    for (lambda_hat in obs_lambda_hats) {
      lambda_corr <- ifelse(lambda_hat == 0, log(1 / nu) / m, lambda_hat)  # Adjust zero values
      
      # Extract control limits for the given lambda estimate
      sub_df <- res_df[res_df$lambda_hats == lambda_hat, ]
      
      # Compute CUSUM design parameters
      lambda_1_hat <- lambda_corr + L * sqrt(lambda_corr)
      k_hat <- (lambda_1_hat - lambda_corr) / log(lambda_1_hat / lambda_corr)
      km_hat <- k_hat * m_filt
      
      # Calculate OC ARL for different methods
      ARL_B <- pois.cusum.arl(lambda_1, km_hat, sub_df[1, 'res_B'] * m_filt, m_filt)
      ARL_Q <- pois.cusum.arl(lambda_1, km_hat, sub_df[1, 'res_Q'] * m_filt, m_filt)
      ARL_M <- pois.cusum.arl(lambda_1, km_hat, sub_df[1, 'res_M'] * m_filt, m_filt)
      ARL_U <- pois.cusum.arl(lambda_1, km_hat, sub_df[1, 'res_U'] * m_filt, m_filt)
      ARL_W <- pois.cusum.arl(lambda_1, km_hat, sub_df[1, 'res_W'] * m_filt, m_filt)
      
      # Compute exact method ARL
      ARL_E <- if (lambda_hat == 0) {
        compute_arl_zero(sub_df[1, 'res_E'], lambda_1)
      } else {
        ARL_M
      }
      
      # Store computed OC ARL values in the data frame
      res_df[res_df$lambda_hats == lambda_hat, 'ARL_B'] <- ARL_B
      res_df[res_df$lambda_hats == lambda_hat, 'ARL_Q'] <- ARL_Q
      res_df[res_df$lambda_hats == lambda_hat, 'ARL_M'] <- ARL_M
      res_df[res_df$lambda_hats == lambda_hat, 'ARL_U'] <- ARL_U
      res_df[res_df$lambda_hats == lambda_hat, 'ARL_W'] <- ARL_W
      res_df[res_df$lambda_hats == lambda_hat, 'ARL_E'] <- ARL_E
    }
    
    # Compute weighted average to estimate AARL
    lambda_counts <- table(lambda_hats)
    df2 <- data.frame(lambda_hats = as.numeric(names(lambda_counts)), count = lambda_counts)
    res_df_with_counts <- merge(res_df, df2, by = "lambda_hats")
    
    final <- res_df_with_counts[!is.na(res_df_with_counts$ARL_B), ]
    long_data <- final[rep(seq_len(nrow(final)), final$count.Freq),]
    
    # Store AARL values for each method
    aarl_B <- c(aarl_B, mean(long_data$ARL_B))
    aarl_Q <- c(aarl_Q, mean(long_data$ARL_Q))
    aarl_M <- c(aarl_M, mean(long_data$ARL_M))
    aarl_U <- c(aarl_U, mean(long_data$ARL_U))
    aarl_W <- c(aarl_W, mean(long_data$ARL_W))
    aarl_E <- c(aarl_E, mean(long_data$ARL_E))
  }
  
  # Store final AARL estimates in a data frame
  ooc_DB <- data.frame(
    'lambda_0s' = lambda_0s,
    'aarl_U' = aarl_U,
    'aarl_B' = aarl_B,
    'aarl_W' = aarl_W,
    'aarl_Q' = aarl_Q,
    'aarl_M' = aarl_M,
    'aarl_E' = aarl_E
  )
  
  # Save results
  save(file = paste0('Data/OCPerformance_m', m, '.Rdata'), ooc_DB)
}
