# Supplementary material for: The Poisson CUSUM Chart for Monitoring Small Counts: Addressing the Estimation Uncertainty
Source: Biom J. 2026 Apr 5;68(2):e70127. doi: 10.1002/bimj.70127 (PMC13051258; doi:10.1002/bimj.70127)
Supplement: Supplementary file 1 — Appendices, figures and tables referenced in Sections 3, 5, and 6 can be found online in the Supporting Information section. Supporting File 1: bimj70127‐sup‐0001‐DataCode.zip. [file BIMJ-68-e70127-s001.zip › SimulationStudy/ExactPCUSUM/OracleLimits.R]

# Load dependency
library(spc)

# Define design parameters
lambda_0s <- c(0.1, 1, 10)  # Baseline Poisson rate values
L <- 2  # Shift in standard deviations for out-of-control parameter
m_filt <- 1e3  # Rational approximation parameter
gamma <- 150  # Targeted in-control Average Run Length (ARL)

# Initialize vectors to store control limits and ARLs
hs_oracle <- c()  # Control limits (h_oracle)
ARLs_oracle <- c()  # Corresponding ARLs for known lambda_0

# Compute control limits and ARLs for each lambda_0
for (lambda_0 in lambda_0s) {
  # Compute the shifted Poisson rate
  lambda_1 <- lambda_0 + L * sqrt(lambda_0)
  
  # Calculate reference value (k) for CUSUM
  k <- (lambda_1 - lambda_0) / log(lambda_1 / lambda_0)
  km <- k * m_filt  # Scaled reference value for computation
  
  # Compute control limit (h_oracle) for given lambda_0
  h_oracle <- pois.cusum.crit(lambda_0, km, gamma, m_filt, rando = FALSE)['hm'] / m_filt
  
  # Estimate Average Run Length (ARL) at h_oracle
  ARL_oracle <- pois.cusum.arl(lambda_0, km, h_oracle * m_filt, m_filt, rando = FALSE)
  
  # Store results
  hs_oracle <- c(hs_oracle, h_oracle)
  ARLs_oracle <- c(ARLs_oracle, ARL_oracle)
}
