# Supplementary material for: The Poisson CUSUM Chart for Monitoring Small Counts: Addressing the Estimation Uncertainty
Source: Biom J. 2026 Apr 5;68(2):e70127. doi: 10.1002/bimj.70127 (PMC13051258; doi:10.1002/bimj.70127)
Supplement: Supplementary file 1 — Appendices, figures and tables referenced in Sections 3, 5, and 6 can be found online in the Supporting Information section. Supporting File 1: bimj70127‐sup‐0001‐DataCode.zip. [file BIMJ-68-e70127-s001.zip › SimulationStudy/ExactPCUSUM/Visualizations.R]

# Load color palette
cols <- palette.colors(palette = "Okabe-Ito")

# # # # # # # # # # # # # #
# Conditional Performance #
# # # # # # # # # # # # # #

# Load data
load('Data/ConditionalPerformanceUnadjusted.Rdata')

# Figure (1a) AARL
# Set oracle ARLs
ARLs_oracle <- c(150.0005, 189.6649, 159.9415)

# Store combined figure
setEPS()
postscript("IMG/Fig1_topup.eps", width = 11, height = 5)

# Set up the plotting area to have 3 rows and 1 column
par(mfrow = c(1, 3))

# Plot (1a)
plot(
  summary[summary$lambda == .1, ]$m,
  rep(ARLs_oracle[1], 6),
  type = 'l',
  lty = 2,
  col = cols[1],
  xlab = "m",
  ylab = expression("AARL"[0]),
  log = 'x',
  ylim = c(min(summary$AARL), max(summary$AARL)),
  xaxt = "n"
)
ms <- c(20, 50, 100, 200, 1000, 10000)
xtick <- ms
axis(side = 1, at = xtick, labels = TRUE)
lines(
  summary[summary$lambda == 1, ]$m,
  rep(ARLs_oracle[2], 6),
  type = 'l',
  lty = 3,
  col = cols[2]
)
lines(
  summary[summary$lambda == 10, ]$m,
  rep(ARLs_oracle[3], 6),
  type = 'l',
  lty = 4,
  col = cols[3]
)
lines(
  summary[summary$lambda == .1, ]$m,
  summary[summary$lambda == .1, ]$AARL,
  type = 'b',
  col = cols[1],
  pch = 16
)
lines(
  summary[summary$lambda == 1, ]$m,
  summary[summary$lambda == 1, ]$AARL,
  type = 'b',
  col = cols[2],
  pch = 15
)
lines(
  summary[summary$lambda == 10, ]$m,
  summary[summary$lambda == 10, ]$AARL,
  type = 'b',
  col = cols[3],
  pch = 18
)
# First legend: for AARL_0 (m)
legend(
  'topright',
  legend = c(levels(as.factor(summary$lambda))),
  col = c(cols[c(1:3)]),
  lty = c(2, 3, 4),
  text.width = strwidth(levels(as.factor(summary$lambda)))[1] * 1.5,
  inset = c(0.05, 0.05),  # Adjusted inset for second legend
  x.intersp = 1,
  y.intersp = 1,
  title = expression(lambda[0]~"("~m == infinity~")")
)

# Second legend: for AARL_0
legend(
  'topright',
  legend = c(levels(as.factor(summary$lambda))),
  col = c(cols[c(1:3)]),
  pch = c(16, 15, 18),
  text.width = strwidth(levels(as.factor(summary$lambda)))[1] * 1.5,
  inset = c(0.3, 0.05),  # Slight adjustment for top-right position
  x.intersp = 1,
  y.intersp = 1,
  title = expression(lambda[0])
)

# Plot (1b)
plot(
  summary[summary$lambda == 0.1, ]$m,
  summary[summary$lambda == 0.1, ]$SDARL / summary[summary$lambda == 0.1, ]$AARL,
  type = 'b',
  pch = 16,
  col = cols[1],
  xlab = "m",
  ylab = expression("RSDARL"[0]),
  log = 'x',
  ylim = c(0, max(summary$SDARL / summary$AARL)),
  xaxt = "n"
)
xtick <- ms
axis(side = 1, at = xtick, labels = TRUE)
lines(
  summary[summary$lambda == 1, ]$m,
  summary[summary$lambda == 1, ]$SDARL / summary[summary$lambda == 1, ]$AARL,
  type = 'b',
  col = cols[2],
  pch = 15
)
lines(
  summary[summary$lambda == 10, ]$m,
  summary[summary$lambda == 10, ]$SDARL / summary[summary$lambda == 10, ]$AARL,
  type = 'b',
  col = cols[3],
  pch = 18
)
legend(
  'topright',
  legend = c(levels(as.factor(summary$lambda))),
  col = c(cols[c(1:3)]),
  pch = c(16, 15, 18),
  text.width = strwidth(levels(as.factor(summary$lambda)))[1] * 1.5,
  inset = c(0.05, 0.05),  # Slight adjustment for top-right position
  x.intersp = 1,
  y.intersp = 1,
  title = expression(lambda[0])
)
# Plot (1c)
plot(
  summary[summary$lambda == 0.1, ]$m,
  summary[summary$lambda == 0.1, ]$alpha,
  type = 'b',
  pch = 16,
  col = cols[1],
  xlab = "m",
  ylab = expression(alpha),
  log = 'x',
  ylim = c(min(summary$alpha) - 0.05, max(summary$alpha) + 0.05),
  xaxt = "n"
)
xtick <- ms
axis(side = 1, at = xtick, labels = TRUE)
lines(
  summary[summary$lambda == 1, ]$m,
  summary[summary$lambda == 1, ]$alpha,
  type = 'b',
  col = cols[2],
  pch = 15
)
lines(
  summary[summary$lambda == 10, ]$m,
  summary[summary$lambda == 10, ]$alpha,
  type = 'b',
  col = cols[3],
  pch = 18
)
legend(
  'top',
  legend = c(levels(as.factor(summary$lambda))),
  col = c(cols[c(1:3)]),
  pch = c(16, 15, 18),
  text.width = strwidth(levels(as.factor(summary$lambda)))[1] * 1.5,
  inset = c(0.05, 0.05),  # Slight adjustment for top-right position
  x.intersp = 1,
  y.intersp = 1,
  title = expression(lambda[0])
)

dev.off()

# # # # # # # # # # # # # # # # #
# Comparison of control limits  #
# # # # # # # # # # # # # # # # #

# Store (2)
setEPS()
postscript("IMG/Fig2_topup.eps",width = 10,  height = 6)

# Figure (2)
layout(matrix(c(1, 2, 3, 3), ncol = 2, byrow = TRUE), heights = c(4, 1))

# Figure (2, left): m = 20
par(mai = c(.7, .8, .2, .4))
# Load data
load('Data/ControlLimits_m20.Rdata')
sub_df <- res_df[res_df$lambda_hats <= 3, ]
# Plotting
cols <- palette.colors(palette = "Okabe-Ito")
pchs <- c(8, 15, 17, 18, 19, 1)
plot(
  sub_df$lambda_hats,
  sub_df$res_U,
  col = cols[1],
  pch = pchs[1],
  type = 'b',
  ylim = c(0.5, 22.5),
  xlab = expression(paste("Estimated in-control rate ", hat(lambda)[0])),
  ylab = 'Adjusted control limit'
)
lines(
  sub_df$lambda_hats,
  sub_df$res_B,
  col = cols[3],
  type  = 'b',
  pch = pchs[2]
)
lines(
  sub_df$lambda_hats,
  sub_df$res_W,
  col = cols[4],
  type = 'b',
  pch = pchs[3]
)
lines(
  sub_df$lambda_hats,
  sub_df$res_Q,
  col = cols[8],
  type  = 'b',
  pch = pchs[4]
)
lines(
  sub_df$lambda_hats,
  sub_df$res_E,
  col = cols[2],
  type = 'b',
  pch = pchs[5]
)
lines(
  sub_df$lambda_hats,
  sub_df$res_M,
  col = cols[7],
  type = 'b',
  pch = pchs[6]
)
legend("topright", legend = "m = 20", cex = 1)

# Figure (2, right): m = 50
par(mai = c(.7, .4, .2, .8))
# Load data
load('Data/ControlLimits_m50.Rdata')
sub_df <- res_df[res_df$lambda_hats <= 3, ]
plot(
  sub_df$lambda_hats,
  sub_df$res_U,
  col = cols[1],
  pch = pchs[1],
  type = 'b',
  ylim = c(0.5, 22.5),
  xlab = expression(paste("Estimated in-control rate ", hat(lambda)[0])),
  ylab = 'Adjusted control limit'
)
lines(
  sub_df$lambda_hats,
  sub_df$res_B,
  col = cols[3],
  type  = 'b',
  pch = pchs[2]
)
lines(
  sub_df$lambda_hats,
  sub_df$res_W,
  col = cols[4],
  type = 'b',
  pch = pchs[3]
)
lines(
  sub_df$lambda_hats,
  sub_df$res_Q,
  col = cols[8],
  type  = 'b',
  pch = pchs[4]
)
lines(
  sub_df$lambda_hats,
  sub_df$res_E,
  col = cols[2],
  type = 'b',
  pch = pchs[5]
)
lines(
  sub_df$lambda_hats,
  sub_df$res_M,
  col = cols[7],
  type = 'b',
  pch = pchs[6]
)
legend("topright", legend = "m = 50", cex = 1)


# Figure (2, bottom): legend
par(mai = c(0, 0, 0, 0))
plot.new()
legend(
  x = 'center',
  ncol = 3,
  title = 'Control limit method',
  legend = c(
    "Unadjusted",
    "Bootstrap",
    "Approximate bootstrap",
    "Quantile",
    "Exact",
    'Knowledge-based exact'
  ),
  col = cols[c(1, 3, 4, 8, 2, 7)],
  pch = pchs[1:6]
)

dev.off()


# # # # # # # # # # # # # # # # #
#     In-control performance    #
# # # # # # # # # # # # # # # # #

# Store (3)
setEPS()
postscript("IMG/Fig3_topup.eps",width = 10,  height = 6)

# Figure (3)
layout(matrix(c(1, 2, 3, 3), ncol = 2, byrow = TRUE), heights = c(4, 1))

# Figure (3, left): m = 20
par(mai = c(.85, .8, .2, .4))
load('Data/ICPerformance_m20.Rdata')
plot(
  beta_DB$lambda_0s,
  beta_DB$beta_B,
  pch = pchs[2],
  col = cols[3],
  type = 'b',
  xlab = bquote('In-control rate' ~ (lambda[0])),
  ylab = expression(alpha),
  ylim = c(0, 0.2)
)
lines(
  beta_DB$lambda_0s,
  beta_DB$beta_W,
  pch = pchs[3],
  type  = 'b',
  col = cols[4]
)
lines(
  beta_DB$lambda_0s,
  beta_DB$beta_Q,
  pch = pchs[4],
  type  = 'b',
  col = cols[8]
)
lines(
  beta_DB$lambda_0s,
  beta_DB$beta_E,
  pch = pchs[5],
  type  = 'b',
  col = cols[2]
)
lines(
  beta_DB$lambda_0s,
  beta_DB$beta_M,
  pch = pchs[6],
  type  = 'b',
  col = cols[7]
)
p <- 0.05
abline(h = p, lty = 2, lwd = 2)
legend("topright", legend = "m = 20", cex = 1)

# Figure (3, right): m = 50
par(mai = c(.85, .4, .2, .8))
load('Data/ICPerformance_m50.Rdata')
plot(
  beta_DB$lambda_0s,
  beta_DB$beta_B,
  pch = pchs[2],
  col = cols[3],
  type = 'b',
  xlab = bquote('In-control rate' ~ (lambda[0])),
  ylab = expression(alpha),
  ylim = c(0, 0.2)
)
lines(
  beta_DB$lambda_0s,
  beta_DB$beta_W,
  pch = pchs[3],
  type  = 'b',
  col = cols[4]
)
lines(
  beta_DB$lambda_0s,
  beta_DB$beta_Q,
  pch = pchs[4],
  type  = 'b',
  col = cols[8]
)
lines(
  beta_DB$lambda_0s,
  beta_DB$beta_E,
  pch = pchs[5],
  type  = 'b',
  col = cols[2]
)
lines(
  beta_DB$lambda_0s,
  beta_DB$beta_M,
  pch = pchs[6],
  type  = 'b',
  col = cols[7]
)
abline(h = 0.05, lty = 2, lwd = 2)
legend("topright", legend = "m = 50", cex = 1)

# Figure (3, bottom): legend
par(mai = c(0, 0, 0, 0))
plot.new()
legend(
  x = 'center',
  ncol = 2,
  title = 'Control limit method',
  legend = c("Bootstrap",  "Approximate bootstrap", "Quantile", "Exact", 'Knowledge-based exact'),
  col = cols[c(3, 4, 8, 2, 7)],
  pch = pchs[2:6]
)

dev.off()

# # # # # # # # # # # # # # # # # # #
#     Out-of-control performance    #
# # # # # # # # # # # # # # # # # # #

# Store (4)
setEPS()
postscript("IMG/Fig4_topup.eps",width = 10,  height = 6)

# Figure (4)
layout(matrix(c(1, 2, 3, 3), ncol = 2, byrow = TRUE), heights = c(4, 1))

# Figure (4, left): m = 20
par(mai = c(.85, .8, .2, .4))
load('Data/OCPerformance_m20.Rdata')
plot(
  ooc_DB$lambda_0s,
  ooc_DB$aarl_U,
  col = cols[1],
  type = 'l',
  ylim = c(0, max(ooc_DB$aarl_E)),
  xlim = c(0,5),
  lwd = 1.5,
  ylab = expression(AARL[1]),
  xlab = bquote('In-control rate' ~ (lambda[0])),
  lty = 1
)
lines(
  ooc_DB$lambda_0s,
  ooc_DB$aarl_B,
  type  = 'l',
  col = cols[3],
  lwd = 1.5,
  lty = 2
)
lines(
  ooc_DB$lambda_0s,
  ooc_DB$aarl_W,
  pch = 19,
  type  = 'l',
  col = cols[4],
  lwd = 1.5,
  lty = 3
)
lines(
  ooc_DB$lambda_0s,
  ooc_DB$aarl_Q,
  pch = 19,
  type  = 'l',
  col = cols[8],
  lwd = 1.5,
  lty = 4
)
lines(
  ooc_DB$lambda_0s,
  ooc_DB$aarl_E,
  pch = 19,
  type  = 'l',
  col = cols[2],
  lwd = 1.5,
  lty = 5
)

lines(
  ooc_DB$lambda_0s,
  ooc_DB$aarl_M,
  pch = 19,
  type  = 'l',
  col = cols[7],
  lwd = 1.5,
  lty = 6
)
legend("topright", legend = "m = 20", cex = 1)

# Figure (4, right): m = 50
par(mai = c(.85, .4, .2, .8))
load('Data/OCPerformance_m50.Rdata')
plot(
  ooc_DB$lambda_0s,
  ooc_DB$aarl_U,
  col = cols[1],
  type = 'l',
  ylim = c(0, max(ooc_DB$aarl_E)),
  xlim = c(0,5),
  lwd = 1.5,
  ylab = expression(AARL[1]),
  xlab = bquote('In-control rate' ~ (lambda[0])),
  lty = 1
)
lines(
  ooc_DB$lambda_0s,
  ooc_DB$aarl_B,
  type  = 'l',
  col = cols[3],
  lwd = 1.5,
  lty = 2
)
lines(
  ooc_DB$lambda_0s,
  ooc_DB$aarl_W,
  pch = 19,
  type  = 'l',
  col = cols[4],
  lwd = 1.5,
  lty = 3
)
lines(
  ooc_DB$lambda_0s,
  ooc_DB$aarl_Q,
  pch = 19,
  type  = 'l',
  col = cols[8],
  lwd = 1.5,
  lty = 4
)
lines(
  ooc_DB$lambda_0s,
  ooc_DB$aarl_E,
  pch = 19,
  type  = 'l',
  col = cols[2],
  lwd = 1.5,
  lty = 5
)

lines(
  ooc_DB$lambda_0s,
  ooc_DB$aarl_M,
  pch = 19,
  type  = 'l',
  col = cols[7],
  lwd = 1.5,
  lty = 6
)
legend("topright", legend = "m = 50", cex = 1)

# Figure (4, bottom): legend
par(mai = c(0, 0, 0, 0))
plot.new()
legend(
  x = 'center',
  ncol = 3,
  title = 'Control limit method',
  legend = c(
    "Unadjusted",
    "Bootstrap",
    "Approximate bootstrap",
    "Quantile",
    "Exact",
    'Knowledge-based exact'
  ),
  lwd = 1.5,
  col = cols[c(1,3, 4, 8, 2, 7)],
  lty = 1:6
)

dev.off()
