# Supplementary material for: The Poisson CUSUM Chart for Monitoring Small Counts: Addressing the Estimation Uncertainty
Source: Biom J. 2026 Apr 5;68(2):e70127. doi: 10.1002/bimj.70127 (PMC13051258; doi:10.1002/bimj.70127)
Supplement: Supplementary file 1 — Appendices, figures and tables referenced in Sections 3, 5, and 6 can be found online in the Supporting Information section. Supporting File 1: bimj70127‐sup‐0001‐DataCode.zip. [file BIMJ-68-e70127-s001.zip › SimulationStudy/ExactPCUSUM/ZeroHelpers.R]

# Optimized function to compute Average Run Length (ARL)
compute_arl_zero <- function(control_limit, lambda, iterations = 1e6) {
  # Preallocate space for ARL values
  arl_values <- numeric(iterations)
  
  # Iterate over the number of simulations
  for (i in 1:iterations) {
    Ct <- 0  # Initialize cumulative sum
    run_length <- 0  # Initialize run length counter
    
    # Generate Poisson values until cumulative sum exceeds control limit
    while (Ct <= control_limit) {
      Ct <- Ct + rpois(1, lambda)  # Add a Poisson random variable
      run_length <- run_length + 1  # Increment run length counter
    }
    
    arl_values[i] <- run_length  # Store the run length
  }
  
  return(mean(arl_values))  # Return the estimated ARL
}

# Function to compute control limit for a given ARL (gamma) and lambda
compute_control_limit_zero <- function(gamma, lambda) {
  h <- 0.5  # Initial guess for control limit
  ARL <- 0  # Initialize ARL value
  
  # Iteratively increase control limit until ARL meets or exceeds gamma
  while (ARL < gamma) {
    print(ARL)  # Print progress
    ARL <- compute_arl_zero(h, lambda)  # Compute ARL for current control limit
    h <- h + 1  # Increment control limit
  }
  
  return(h - 1)  # Return the last valid control limit
}
