# Supplementary material for: The Poisson CUSUM Chart for Monitoring Small Counts: Addressing the Estimation Uncertainty
Source: Biom J. 2026 Apr 5;68(2):e70127. doi: 10.1002/bimj.70127 (PMC13051258; doi:10.1002/bimj.70127)
Supplement: Supplementary file 1 — Appendices, figures and tables referenced in Sections 3, 5, and 6 can be found online in the Supporting Information section. Supporting File 1: bimj70127‐sup‐0001‐DataCode.zip. [file BIMJ-68-e70127-s001.zip › SimulationStudy/Supplement/FalseAlarmRate.R]

# Simulation - Control Limits
# This script estimates the false alarm rate using a control limit simulation.

# Helper Function
get_first_row_index <- function(matrix) {
  # Returns the first row index where the value is 1 in each column
  num_cols <- ncol(matrix)
  row_indices <- numeric(num_cols)
  
  for (col in 1:num_cols) {
    column <- matrix[, col]
    indices <- which(column == 1, arr.ind = TRUE)
    
    if (length(indices) > 0) {
      row_indices[col] <- min(indices)
    } else {
      row_indices[col] <- NA
    }
  }
  
  return(row_indices)
}

# Set Parameters
L <- 2          # Shift in standard deviations
N <- 91         # Number of time steps per control chart
M <- 1e3        # Number of control charts
m <- 39         # Phase I sample size
B <- 1e3        # Number of bootstrap samples
nu <- exp(-1/2) # Adjustment factor for zero estimates
lambda_0_s <- seq(1/m, 3, by = 1/m)  # True lambda values
ARL_0 <- 150    # Target in-control Average Run Length (ARL)

# Initialize empty arrays
mean_hps_M <- c()  # Store mean hitting probabilities

# Load precomputed control limits for m = 39
load('Data/ControlLimits_m39.Rdata')

# Loop over different true lambda values
for (lambda_0 in lambda_0_s) {
  set.seed(12345)
  print(lambda_0)
  
  hps_M <- c()  # Store hitting probabilities for this lambda_0
  
  # Simulate Phase II (monitoring) and Phase I (estimation) data
  df_sim <- as.data.frame(matrix(data = rpois(N * M, lambda_0), nrow = N))  # Phase II data
  phase_1 <- as.data.frame(matrix(data = rpois(B * m, lambda_0), nrow = m))  # Phase I data
  
  # Compute maximum likelihood estimates (MLE) of lambda from Phase I data
  lambda_0s_mle <- colMeans(phase_1)
  unique_lambda_hats <- sort(unique(lambda_0s_mle))  # Unique lambda estimates
  
  # Loop over unique estimated lambda values
  for (lambda_hat in unique_lambda_hats) {
    
    # Apply correction for zero estimates
    lambda_corr <- ifelse(lambda_hat == 0, log(1 / nu) / m, lambda_hat)
    
    # Define out-of-control parameter
    lambda_1 <- lambda_corr + L * sqrt(lambda_corr)
    
    # Compute weighted deviations from target shift
    df_Wt <- df_sim - (lambda_1 - lambda_corr) / log(lambda_1 / lambda_corr)
    
    # Initialize control chart (Ct) matrix
    df_Ct <- data.frame(matrix(0, nrow = nrow(df_Wt), ncol = ncol(df_Wt)))
    df_Ct[1, ] <- 0  # Set first row to zero
    
    # Compute cumulative sum (CUSUM) control statistic
    for (t in 2:nrow(df_Wt)) {
      df_Ct[t, ] <- pmax(df_Ct[t - 1, ] + df_Wt[t, ], 0)
    }
    
    # Retrieve control limit from precomputed results
    h_M <- res_df[res_df$lambda_hats == lambda_hat, 'res_M']
    
    # Compute run lengths (first row index where Ct > h_M)
    run_lengths_M <- get_first_row_index(df_Ct > h_M)
    run_lengths_M[is.na(run_lengths_M)] <- N  # Assign max run length if not hit
    
    # Compute hitting probability
    hp_M <- sum(run_lengths_M < N) / M
    hps_M <- c(hps_M, hp_M)  # Store hitting probability
  }
  
  # Compute and store mean hitting probability across bootstrap samples
  mean_hps_M <- c(mean_hps_M, sum(table(lambda_0s_mle) * hps_M) / B)
}

# Save results
save(file = 'Data/FalseAlarmRate.Rdata', mean_hps_M)
