# Supplementary material for: The Poisson CUSUM Chart for Monitoring Small Counts: Addressing the Estimation Uncertainty
Source: Biom J. 2026 Apr 5;68(2):e70127. doi: 10.1002/bimj.70127 (PMC13051258; doi:10.1002/bimj.70127)
Supplement: Supplementary file 1 — Appendices, figures and tables referenced in Sections 3, 5, and 6 can be found online in the Supporting Information section. Supporting File 1: bimj70127‐sup‐0001‐DataCode.zip. [file BIMJ-68-e70127-s001.zip › SimulationStudy/Supplement/ICPerformanceBinomial.R]

#---------------------------------------------
# INPUT PARAMETERS
#---------------------------------------------
m <- 20
N <- 10

# SETTINGS
n_sim_outer <- 1e6
n_sim_inner <- 1e4
target_ARL <- 150
t_max <- 3000
L <- 2
rounding <- 5

# Load pre-computed control limits
load(paste0("./Data/ControlLimitsBinomial_m", m, "N", N, ".RData"))
results_df$q_hat <- round(results_df$q_hat, rounding)

lambda_0s <- seq(1/50, 5, by = 2/50)
q0_vals <- unique(pmin(lambda_0s / N, 1))

#---------------------------------------------
# HELPERS
#---------------------------------------------

simulate_carl <- function(q0, h, q_hat_row) {
  q1_hat <- q_hat_row$q_hat + L * sqrt(q_hat_row$q_hat * (1 - q_hat_row$q_hat) / N)
  q1_hat <- min(max(q1_hat, 1e-6), 1 - 1e-6)
  k_hat <- -N * log((1 - q1_hat) / (1 - q_hat_row$q_hat)) /
    log((q1_hat * (1 - q_hat_row$q_hat)) / (q_hat_row$q_hat * (1 - q1_hat)))
  
  rl <- numeric(n_sim_inner)
  for (i in 1:n_sim_inner) {
    S <- 0; t <- 0
    repeat {
      t <- t + 1
      x <- rbinom(1, N, q0)
      S <- max(0, S + x - k_hat)
      if (S > h || t >= t_max) break
    }
    rl[i] <- t
  }
  mean(rl)
}


#---------------------------------------------
# MAIN LOOP (sequential)
#---------------------------------------------

beta <- numeric(length(q0_vals))
for (idx in seq_along(q0_vals)) {
  q0 <- q0_vals[idx]
  print(q0)
  set.seed(12345 + as.integer(q0 * 1e5))
  
  q_hats <- rowMeans(matrix(rbinom(n = m * n_sim_outer, size = N, prob = q0),
                            nrow = n_sim_outer)) / N
  obs_q_hats <- round(sort(unique(q_hats)), rounding)
  
  results_copy <- results_df
  for (q_hat in obs_q_hats) {
    sub_df <- results_copy[results_copy$q_hat == q_hat, ]
    arl_sim <- simulate_carl(q0, sub_df$h, sub_df)
    results_copy[results_copy$q_hat == q_hat, "ARL_sim"] <- arl_sim
  }
  
  q_counts <- table(q_hats)
  df2 <- data.frame(q_hat = as.numeric(names(q_counts)), count = as.numeric(q_counts))
  final <- merge(results_copy, df2, by = "q_hat")
  
  beta[idx] <- sum(final$count * (final$ARL_sim <= target_ARL)) / n_sim_outer
  cat(beta[idx], "\n")
}


#---------------------------------------------
# Save results
#---------------------------------------------
beta_DB <- data.frame(
  q0 = q0_vals,
  beta = beta
)
save(beta_DB, file = paste0('Data/ICPerformance_Binomial_m', m, 'N', N, '.RData'))
cat("In-control performance saved.\n")
print(beta_DB)
