# Supplementary material for: The Poisson CUSUM Chart for Monitoring Small Counts: Addressing the Estimation Uncertainty
Source: Biom J. 2026 Apr 5;68(2):e70127. doi: 10.1002/bimj.70127 (PMC13051258; doi:10.1002/bimj.70127)
Supplement: Supplementary file 1 — Appendices, figures and tables referenced in Sections 3, 5, and 6 can be found online in the Supporting Information section. Supporting File 1: bimj70127‐sup‐0001‐DataCode.zip. [file BIMJ-68-e70127-s001.zip › SimulationStudy/Supplement/ICPerformanceQRL.R]

#---------------------------------------------
# ICPerformanceQRL_reproducible.R (Poisson, quantile-based check; single-core)
#---------------------------------------------

# INPUT PARAMETERS
m <- 20
u <- 0.05

# SETTINGS
target_ARL  <- 150
p_check     <- 0.05
n_sim_outer <- 1e6
n_sim_inner <- 1e4
t_max       <- target_ARL + 1
rounding    <- 5
lambda0_vals <- seq(1/50, 5, by = 2/50)

# LOAD PRECOMPUTED LIMITS (from LimitsQRL.R)
load(file.path("Data", paste0("ControlLimitsQRL_m", m, "_u", u, ".RData")))  # loads results_df
results_df$lambda_hat <- round(results_df$lambda_hat, rounding)

#---------------------------------------------
# Helper functions
#---------------------------------------------
simulate_rl_quantile <- function(lambda0, h, k, u, n_sim_inner, t_max) {
  rl <- numeric(n_sim_inner)
  for (i in 1:n_sim_inner) {
    S <- 0; t <- 0L
    repeat {
      t <- t + 1L
      x <- rpois(1, lambda0)
      S <- max(0, S + x - k)
      if (S > h || t >= t_max) break
    }
    rl[i] <- t
  }
  as.numeric(quantile(rl, probs = 1 - u, type = 7, names = FALSE))
}

#---------------------------------------------
# MAIN LOOP (Sequential)
#---------------------------------------------
beta <- rep(NA_real_, length(lambda0_vals))
set.seed(12345)

for (idx in seq_along(lambda0_vals)) {
  lambda0 <- lambda0_vals[idx]
  
  # Phase I: lambda_hat ~ (1/m) * Pois(m * lambda0)
  # Use a fixed, lambda0-specific seed to ensure reproducibility across runs
  set.seed(12345 + as.integer(lambda0 * 1e5))
  lambda_hats <- rpois(n_sim_outer, m * lambda0) / m
  hat_counts  <- table(lambda_hats)
  df_hats <- data.frame(lambda_hat = as.numeric(names(hat_counts)),
                        count = as.numeric(hat_counts))
  df_hats$lambda_hat <- round(df_hats$lambda_hat, rounding)
  
  merged <- merge(results_df, df_hats, by = "lambda_hat", all = FALSE)
  if (nrow(merged) == 0) {
    beta[idx] <- NA_real_
  } else {
    merged$Q_u <- NA_real_
    for (r in seq_len(nrow(merged))) {
      # Inner simulation uses a deterministic seed per (lambda0, r) for reproducibility
      set.seed(54321 + as.integer(lambda0 * 1e5) + r)
      merged$Q_u[r] <- simulate_rl_quantile(
        lambda0 = lambda0,
        h       = merged$h[r],
        k       = merged$k[r],
        u       = u,
        n_sim_inner = n_sim_inner,
        t_max   = t_max
      )
    }
    beta[idx] <- sum(merged$count * (merged$Q_u < target_ARL), na.rm = TRUE) / n_sim_outer
  }
  
  cat(sprintf("Processed lambda0 = %.4f | beta = %.6f\n", lambda0, beta[idx]))
}

#---------------------------------------------
# SAVE RESULTS
#---------------------------------------------
icq_db <- data.frame(
  lambda0       = lambda0_vals,
  beta          = beta,
  target_u      = u,
  target_ARL    = target_ARL,
  required_prob = 1 - p_check
)

dir.create("Data", showWarnings = FALSE, recursive = TRUE)
save(icq_db, file = file.path("Data", paste0("ICPerformance_QRL_m", m, "_u", u, ".RData")))
cat("IC quantile performance saved.\n")
