# Supplementary material for: The Poisson CUSUM Chart for Monitoring Small Counts: Addressing the Estimation Uncertainty
Source: Biom J. 2026 Apr 5;68(2):e70127. doi: 10.1002/bimj.70127 (PMC13051258; doi:10.1002/bimj.70127)
Supplement: Supplementary file 1 — Appendices, figures and tables referenced in Sections 3, 5, and 6 can be found online in the Supporting Information section. Supporting File 1: bimj70127‐sup‐0001‐DataCode.zip. [file BIMJ-68-e70127-s001.zip › SimulationStudy/Supplement/LimitsBinomial.R]

#---------------------------------------------
# Binomial CUSUM Control Limit Script (Single N, m)
#---------------------------------------------

#---------------------------------------------
# INPUT PARAMETERS
#---------------------------------------------
m <- 20
N <- 10
cat("Input parameters: m =", m, "N =", N, "\n")

# SETTINGS
target_ARL <- 150
p <- 0.05
L <- 2
n_sim <- 1e3
qhatN_max <- 8
output_dir <- "./Data"
output_file <- paste0(output_dir, "/ControlLimitsBinomial_m", m, "N", N, ".RData")

#---------------------------------------------
# Generate all possible q_hat values with q_hat * N <= qhatN_max
#---------------------------------------------
qhatN_vals <- seq(0, min(qhatN_max, N), by = 1 / m)
qhat_vals <- qhatN_vals / N
qhat_vals <- qhat_vals[qhat_vals < 1]

#---------------------------------------------
# Helper functions
#---------------------------------------------
calculate_exact_UL_binomial <- function(q_hat, m, N, p) {
  E <- m * N
  K <- q_hat * E
  if (K >= E) {
    q_UL <- 1
  } else {
    q_UL <- qbeta(1 - p, K + 1, E - K)
  }
  return(q_UL)
}

compute_params <- function(q0, N, L) {
  q1 <- q0 + L * sqrt(q0 * (1 - q0) / N)
  q1 <- min(max(q1, 1e-6), 1 - 1e-6)
  k <- -N * log((1 - q1) / (1 - q0)) / log((q1 * (1 - q0)) / (q0 * (1 - q1)))
  return(list(q1 = q1, k = k))
}

simulate_ARL_est <- function(h, N, q_hat, m, p, L, n_sim, pool_size = 500) {
  rl <- numeric(n_sim)
  q_UL <- calculate_exact_UL_binomial(q_hat = q_hat, m = m, N = N, p = p)
  q1_hat <- q_hat + L * sqrt(q_hat * (1 - q_hat) / N)
  q1_hat <- min(max(q1_hat, 1e-6), 1 - 1e-6)
  k_hat <- -N * log((1 - q1_hat) / (1 - q_hat)) / log((q1_hat * (1 - q_hat)) / (q_hat * (1 - q1_hat)))
  binom_pool <- rbinom(pool_size, N, q_UL)
  pool_idx <- 1
  for (i in seq_len(n_sim)) {
    S <- 0
    t <- 0
    repeat {
      t <- t + 1
      if (pool_idx > length(binom_pool)) {
        binom_pool <- rbinom(pool_size, N, q_UL)
        pool_idx <- 1
      }
      x <- binom_pool[pool_idx]
      pool_idx <- pool_idx + 1
      S <- max(0, S + x - k_hat)
      if (S > h) break
    }
    rl[i] <- t
  }
  mean(rl)
}

find_h <- function(q_hat, N, target_ARL, exact = TRUE, m = 20, p = 0.05, L = 2, n_sim = 100) {
  if (!exact) stop("Known q0 ARL simulation not implemented")
  params <- compute_params(q_hat, N, L)
  h_vals <- numeric()
  ARL_vals <- numeric()
  h <- 0
  dh <- 0.1
  repeat {
    ARL <- simulate_ARL_est(h = h, N = N, q_hat = q_hat, m = m, p = p, L = L, n_sim = n_sim)
    h_vals <- c(h_vals, h)
    ARL_vals <- c(ARL_vals, ARL)
    if (ARL >= 0.9 * target_ARL) break
    h <- h + dh
  }
  dh <- dh / 5
  fine_n_sim <- n_sim * 5
  min_dh <- 0.001
  repeat {
    ARL <- simulate_ARL_est(h = h, N = N, q_hat = q_hat, m = m, p = p, L = L, n_sim = fine_n_sim)
    h_vals <- c(h_vals, h)
    ARL_vals <- c(ARL_vals, ARL)
    h <- ifelse(ARL < target_ARL, h + dh, h - dh)
    dh <- max(dh / 1.5, min_dh)
    if (sum(ARL_vals >= target_ARL) >= 10) break
  }
  idx <- which(is.finite(ARL_vals) & ARL_vals >= target_ARL)
  if (length(idx) < 4 || length(unique(h_vals[idx])) < 3) {
    valid_idx <- which(is.finite(ARL_vals))
    j <- which.min(abs(ARL_vals[valid_idx] - target_ARL))
    h <- h_vals[valid_idx][j]
    ARL <- ARL_vals[valid_idx][j]
  } else {
    fit <- try(smooth.spline(h_vals[idx], ARL_vals[idx]), silent = TRUE)
    if (inherits(fit, "try-error")) {
      j <- which.min(abs(ARL_vals - target_ARL))
      h <- h_vals[j]
      ARL <- ARL_vals[j]
    } else {
      h_grid <- seq(min(h_vals[idx]), max(h_vals[idx]), length.out = 300)
      ARL_pred <- predict(fit, h_grid)$y
      sel <- which(ARL_pred >= target_ARL)
      if (length(sel) == 0) {
        h <- max(h_vals[idx])
      } else {
        h <- min(h_grid[sel])
      }
    }
  }
  repeat {
    extra_ARLs <- replicate(10, simulate_ARL_est(h = h, N = N, q_hat = q_hat, m = m, p = p, L = L, n_sim = n_sim * 100))
    if (all(extra_ARLs >= target_ARL)) break
    h <- h + 0.005
  }
  ARL <- mean(extra_ARLs)
  cat(sprintf("Final h = %.3f gives ARL ≈ %.1f\n", h, ARL))
  return(list(h = h, ARL = ARL, q1 = params$q1, k = params$k))
}

#---------------------------------------------
# MAIN LOOP (sequential)
#---------------------------------------------
results_list <- vector("list", length(qhat_vals))
for (i in seq_along(qhat_vals)) {
  q_hat <- qhat_vals[i]
  cat("Processing q_hat =", q_hat, "\n")
  res <- find_h(q_hat = q_hat, N = N, target_ARL = target_ARL,
                exact = TRUE, m = m, p = p, L = L, n_sim = n_sim)
  results_list[[i]] <- data.frame(q_hat = q_hat, h = res$h, ARL = res$ARL, q1 = res$q1, k = res$k)
}
results_df <- do.call(rbind, results_list)

#---------------------------------------------
# Save results
#---------------------------------------------
if (!dir.exists(output_dir)) dir.create(output_dir, recursive = TRUE)
save(results_df, file = output_file)
