# Supplementary material for: The Poisson CUSUM Chart for Monitoring Small Counts: Addressing the Estimation Uncertainty
Source: Biom J. 2026 Apr 5;68(2):e70127. doi: 10.1002/bimj.70127 (PMC13051258; doi:10.1002/bimj.70127)
Supplement: Supplementary file 1 — Appendices, figures and tables referenced in Sections 3, 5, and 6 can be found online in the Supporting Information section. Supporting File 1: bimj70127‐sup‐0001‐DataCode.zip. [file BIMJ-68-e70127-s001.zip › SimulationStudy/Supplement/LimitsQRL.R]

#---------------------------------------------
# INPUT PARAMETERS
#---------------------------------------------
m <- 20
u <- 0.05
target_prob <- u

cat(paste0("Running for m = ", m, " and u = ", u, "\n"))

# SETTINGS
target_ARL <- 150
p          <- 0.05
L          <- 2
n_sim      <- 1e3
lambda_max <- 8

#---------------------------------------------
# Generate candidate lambda_hat values
#---------------------------------------------
lambda_hats <- seq(0, lambda_max, by = 1 / m)

#---------------------------------------------
# Helper functions (Poisson only)
#---------------------------------------------
calculate_exact_UL <- function(lambda_hat, m, p) {
  if (lambda_hat < 1 / m) {
    mul <- qchisq(1 - p, 2) / (2 * m)
  } else {
    mul <- qchisq(1 - p, 2 * lambda_hat * m + 2) / (2 * m)
  }
  mul
}

simulate_tail_prob <- function(h, target_ARL, lambda_hat, m, p, L, n_sim) {
  exact_upper <- calculate_exact_UL(lambda_hat = lambda_hat, m = m, p = p)
  lambda1_hat <- lambda_hat + L * sqrt(lambda_hat)
  k_hat <- if (lambda_hat == 0) 0 else (lambda1_hat - lambda_hat) / log(lambda1_hat / lambda_hat)
  count_ge <- 0L
  for (i in seq_len(n_sim)) {
    S <- 0; t <- 0L
    x_pool <- rpois(target_ARL, exact_upper)
    repeat {
      t <- t + 1L
      x <- x_pool[t]
      S <- max(0, S + x - k_hat)
      if (S > h) break
      if (t >= target_ARL) {
        count_ge <- count_ge + 1L
        break
      }
    }
  }
  count_ge / n_sim
}

find_h <- function(lambda_hat, target_ARL, target_prob = 0.5, m = 20, p = 0.05, L = 2, n_sim = 100) {
  lambda1_hat <- lambda_hat + L * sqrt(lambda_hat)
  k_hat <- if (lambda_hat == 0) 0 else (lambda1_hat - lambda_hat) / log(lambda1_hat / lambda_hat)
  h  <- 0
  dh <- 0.1
  repeat {
    pr <- simulate_tail_prob(h = h, target_ARL = target_ARL, lambda_hat = lambda_hat,
                             m = m, p = p, L = L, n_sim = n_sim)
    if (pr >= target_prob) break
    h <- h + dh
  }
  dh <- dh / 10
  min_dh <- 1e-3
  for (iter in 1:50) {
    pr <- simulate_tail_prob(h = h, target_ARL = target_ARL, lambda_hat = lambda_hat,
                             m = m, p = p, L = L, n_sim = n_sim * 2)
    h  <- ifelse(pr >= target_prob, h - dh, h + dh)
    dh <- max(dh / 1.5, min_dh)
  }
  repeat {
    probs <- replicate(10, simulate_tail_prob(h = h, target_ARL = target_ARL, lambda_hat = lambda_hat,
                                              m = m, p = p, L = L, n_sim = n_sim * 10))
    if (all(probs >= target_prob)) break
    h <- h + 0.005
  }
  list(h = h, tail_prob = mean(probs), k = k_hat)
}

#---------------------------------------------
# MAIN LOOP (sequential)
#---------------------------------------------
pb <- txtProgressBar(max = length(lambda_hats), style = 3)
results_list <- vector("list", length(lambda_hats))

for (i in seq_along(lambda_hats)) {
  lambda_hat <- lambda_hats[i]
  res <- find_h(lambda_hat = lambda_hat, target_ARL = target_ARL,
                target_prob = target_prob, m = m, p = p, L = L, n_sim = n_sim)
  results_list[[i]] <- data.frame(lambda_hat = lambda_hat,
                                  h = res$h,
                                  tail_prob = res$tail_prob,
                                  k = res$k)
  setTxtProgressBar(pb, i)
}
close(pb)

results_df <- do.call(rbind, results_list)

#---------------------------------------------
# SAVE RESULTS
#---------------------------------------------
output_dir  <- "./Data"
dir.create(output_dir, showWarnings = FALSE, recursive = TRUE)
output_file <- file.path(output_dir, paste0("ControlLimitsQRL_m", m, "_u", target_prob, ".RData"))
