# Supplementary material for: The Poisson CUSUM Chart for Monitoring Small Counts: Addressing the Estimation Uncertainty
Source: Biom J. 2026 Apr 5;68(2):e70127. doi: 10.1002/bimj.70127 (PMC13051258; doi:10.1002/bimj.70127)
Supplement: Supplementary file 1 — Appendices, figures and tables referenced in Sections 3, 5, and 6 can be found online in the Supporting Information section. Supporting File 1: bimj70127‐sup‐0001‐DataCode.zip. [file BIMJ-68-e70127-s001.zip › SimulationStudy/Supplement/VisualizationFalseAlarmRate.R]

# # # # # # # # # # # # # # # # # # # #
#     False alarm rate estimation     #
# # # # # # # # # # # # # # # # # # # #

# Load data
load('Data/FalseAlarmRate.Rdata')

# Store (6)
setEPS()
postscript("IMG/Fig6_topup.eps",width = 10,  height = 6)

# Figure (6)
lambda_0_s<- seq(1/39, 3,by=1/39)

ci <- sapply(mean_hps_M, function(p, n = 1e3, alpha = 0.05) {
  ci_lower <- p + qnorm(alpha / 2) * sqrt(p * (1 - p) / n)
  ci_upper <- p + qnorm(1 - alpha / 2) * sqrt(p * (1 - p) / n)
  return(c(ci_lower, ci_upper))
})

plot(
  lambda_0_s[1:length(mean_hps_M)],
  mean_hps_M,
  type = 'n',
  xlab =  bquote('In-control rate' ~ (lambda[0])),
  ylab = 'False alarm rate after 91 timesteps',
  ylim = c(0, max(ci[2, ]))
)
polygon(
  c(lambda_0_s[1:length(mean_hps_M)], rev(lambda_0_s[1:length(mean_hps_M)])),
  c(ci[1, ], rev(ci[2, ])),
  col = rgb(0.3, 0.8, 0.8, alpha =1),
  border = NA
)
lines(lambda_0_s[1:length(mean_hps_M)], ci[1, ], col = rgb(0.4, 0.8, 0.8))
lines(lambda_0_s[1:length(mean_hps_M)], ci[2, ], col = rgb(0.4, 0.8, 0.8))
points(lambda_0_s[1:length(mean_hps_M)], mean_hps_M, pch = 19)
legend(
  "topleft",
  legend = c("Mean false alarm rate", "95% CI"),
  col = c("black", rgb(0.3, 0.8, 0.8, alpha = 1)),
  pch = c(19, NA),
  lty = c(NA, 1),
  lwd = 2
)

dev.off()
