# Supplementary material for: The Poisson CUSUM Chart for Monitoring Small Counts: Addressing the Estimation Uncertainty
Source: Biom J. 2026 Apr 5;68(2):e70127. doi: 10.1002/bimj.70127 (PMC13051258; doi:10.1002/bimj.70127)
Supplement: Supplementary file 1 — Appendices, figures and tables referenced in Sections 3, 5, and 6 can be found online in the Supporting Information section. Supporting File 1: bimj70127‐sup‐0001‐DataCode.zip. [file BIMJ-68-e70127-s001.zip › SimulationStudy/Supplement/VisualizationsBinomial.R]

# ================================================
# Plot Control Limits & In-Control Performance
# ================================================

# Load color palette
cols <- palette.colors(palette = "Okabe-Ito")
pchs <- c(8, 15, 17, 18)  # One for each N

# -----------------------------
# CONTROL LIMITS
# -----------------------------

# File paths for m=20 and m=50 (N1 replaced with N50)
files_m20 <- c(
  "Data/ControlLimitsBinomial_m20N10.Rdata",
  "Data/ControlLimitsBinomial_m20N25.Rdata",
  "Data/ControlLimitsBinomial_m20N100.Rdata",
  "Data/ControlLimitsBinomial_m20N1000.Rdata"
)

files_m50 <- c(
  "Data/ControlLimitsBinomial_m50N10.Rdata",
  "Data/ControlLimitsBinomial_m50N25.Rdata",
  "Data/ControlLimitsBinomial_m50N100.Rdata",
  "Data/ControlLimitsBinomial_m50N1000.Rdata"
)


# N values for legend (increasing order)
N_vals <- c(10, 25, 100, 1000)

# Create EPS file
setEPS()
postscript("IMG/Fig7_topup.eps", width = 10, height = 6)

# Layout: two plots + legend row at bottom
layout(matrix(c(1, 2, 3, 3), ncol = 2, byrow = TRUE), heights = c(4, 1))

# -------------------------
# Left panel: m = 20
# -------------------------
par(mai = c(.7, .8, .2, .4))
plot(NULL, xlim = c(0, 3), ylim = c(0, 25),
     xlab = expression("Estimated in-control mean" ~ hat(q)[0] %*% N),
     ylab = 'Adjusted control limit')

for (i in seq_along(files_m20)) {
  load(files_m20[i])  # loads results_df
  sub_df <- results_df[results_df$q_hat * N_vals[i] <= 3, ]
  lines(sub_df$q_hat * N_vals[i], sub_df$h, col = cols[i], type = 'b', pch = pchs[i])
}
legend("topright", legend = "m = 20", cex = 1)

# -------------------------
# Right panel: m = 50
# -------------------------
par(mai = c(.7, .4, .2, .8))
plot(NULL, xlim = c(0, 3), ylim = c(0, 25),
     xlab = expression("Estimated in-control mean" ~ hat(q)[0] %*% N),
     ylab = 'Adjusted control limit')

for (i in seq_along(files_m50)) {
  load(files_m50[i])
  sub_df <- results_df[results_df$q_hat * N_vals[i] <= 3, ]
  lines(sub_df$q_hat * N_vals[i], sub_df$h, col = cols[i], type = 'b', pch = pchs[i])
}
legend("topright", legend = "m = 50", cex = 1)

# -------------------------
# Bottom panel: legend for N
# -------------------------
par(mai = c(0, 0, 0, 0))
plot.new()
legend(
  x = 'center',
  ncol = 4,
  title = 'Population size N',
  legend = paste("N =", N_vals),
  col = cols,
  pch = pchs
)

dev.off()

# -----------------------------
# IN-CONTROL PERFORMANCE
# -----------------------------

# File paths for m=20 and m=50
files_m20 <- c(
  "Data/ICPerformance_Binomial_m20N10.Rdata",
  "Data/ICPerformance_Binomial_m20N25.Rdata",
  "Data/ICPerformance_Binomial_m20N100.Rdata",
  "Data/ICPerformance_Binomial_m20N1000.Rdata"
)

files_m50 <- c(
  "Data/ICPerformance_Binomial_m50N10.Rdata",
  "Data/ICPerformance_Binomial_m50N25.Rdata",
  "Data/ICPerformance_Binomial_m50N100.Rdata",
  "Data/ICPerformance_Binomial_m50N1000.Rdata"
)

# N values (same order as above)
N_vals <- c(10, 25, 100, 1000)

# Create EPS file
setEPS()
postscript("IMG/Fig8_topup.eps", width = 10, height = 6)

# Layout: two plots + shared legend at bottom
layout(matrix(c(1, 2, 3, 3), ncol = 2, byrow = TRUE), heights = c(4, 1))

# -------------------------
# Left panel: m = 20
# -------------------------
par(mai = c(.7, .8, .2, .4))

max_x_m20 <- max(sapply(seq_along(files_m20), function(i){
  load(files_m20[i]); max(beta_DB$q0 * N_vals[i])
}))
max_y_m20 <- max(sapply(seq_along(files_m20), function(i){
  load(files_m20[i]); max(beta_DB$beta)
}))

plot(NULL, xlim = c(0, max_x_m20), ylim = c(0, 0.1),
     xlab = expression("True in-control mean" ~ q[0] %*% N),
     ylab = expression(alpha))

for (i in seq_along(files_m20)) {
  load(files_m20[i])
  lines(beta_DB$q0 * N_vals[i], beta_DB$beta, col = cols[i], type = 'b', pch = pchs[i])
}

abline(h = 0.05, lty = 2, lwd = 2)
legend("topright", legend = "m = 20", cex = 1)

# -------------------------
# Right panel: m = 50
# -------------------------
par(mai = c(.7, .4, .2, .8))

max_x_m50 <- max(sapply(seq_along(files_m50), function(i){
  load(files_m50[i]); max(beta_DB$q0 * N_vals[i])
}))
max_y_m50 <- max(sapply(seq_along(files_m50), function(i){
  load(files_m50[i]); max(beta_DB$beta)
}))

plot(NULL, xlim = c(0, max_x_m50), ylim = c(0, 0.1),
     xlab = expression("True in-control mean" ~ q[0] %*% N),
     ylab = expression(alpha))

for (i in seq_along(files_m50)) {
  load(files_m50[i])
  lines(beta_DB$q0 * N_vals[i], beta_DB$beta, col = cols[i], type = 'b', pch = pchs[i])
}

abline(h = 0.05, lty = 2, lwd = 2)
legend("topright", legend = "m = 50", cex = 1)

# -------------------------
# Bottom panel: shared legend
# -------------------------
par(mai = c(0, 0, 0, 0))
plot.new()
legend(
  x = 'center',
  ncol = 4,
  title = 'Population size N',
  legend = paste("N =", N_vals),
  col = cols,
  pch = pchs
)

dev.off()
