# Supplementary material for: The Poisson CUSUM Chart for Monitoring Small Counts: Addressing the Estimation Uncertainty
Source: Biom J. 2026 Apr 5;68(2):e70127. doi: 10.1002/bimj.70127 (PMC13051258; doi:10.1002/bimj.70127)
Supplement: Supplementary file 1 — Appendices, figures and tables referenced in Sections 3, 5, and 6 can be found online in the Supporting Information section. Supporting File 1: bimj70127‐sup‐0001‐DataCode.zip. [file BIMJ-68-e70127-s001.zip › SimulationStudy/Supplement/VisualizationsQRL.R]

# =====================================================
# Plot Control Limits & In-Control Performance for QRL
# Two figures:
#   Fig9.eps  : Control limits (m=20 and m=50 side by side), lines per u
#   Fig10.eps : GICP adherence  (m=20 and m=50 side by side), lines per u
# =====================================================

# -----------------------------
# USER SETTINGS
# -----------------------------
m_vals      <- c(20, 50)                 # Phase I sample sizes (two panels)
u_vals      <- c(0.05, 0.25, 0.5, 0.75, 0.95) # Lines per u (target quantiles)
target_ARL  <- 150
target_prob <- 0.05                      # desired Pr >= 0.05 in IC performance

# -----------------------------
# PREP
# -----------------------------
dir.create("IMG", showWarnings = FALSE, recursive = TRUE)

cols <- palette.colors(max(length(u_vals), 8), palette = "Okabe-Ito")
cols <- cols[-c(5,6,7)]
pchs <- c(8, 15, 17, 18, 3, 4, 0, 1)[seq_along(u_vals)]

# Containers to hold loaded data before plotting
ctrl_limits <- list()  # ctrl_limits[[as.character(m)]][[as.character(u)]] -> results_df
ic_perf     <- list()  # ic_perf[[as.character(m)]][[as.character(u)]] -> icq_db

# -----------------------------
# LOAD FILES FIRST 
# -----------------------------
for (m in m_vals) {
  ctrl_limits[[as.character(m)]] <- list()
  ic_perf[[as.character(m)]]     <- list()
  
  for (u in u_vals) {
    # Control limits
    f_cl <- sprintf("Data/ControlLimitsQRL_m%d_u%g.RData", m, u)
    if (file.exists(f_cl)) {
      load(f_cl) # expects 'results_df' with columns: lambda_hat, h, k
      ctrl_limits[[as.character(m)]][[as.character(u)]] <- results_df
      rm(results_df)
    } else {
      ctrl_limits[[as.character(m)]][[as.character(u)]] <- NULL
    }
    
    # IC performance
    f_ic <- sprintf("Data/ICPerformance_QRL_m%d_u%g.RData", m, u)
    if (file.exists(f_ic)) {
      load(f_ic) # expects 'icq_db' with columns: lambda0, prob_pass
      ic_perf[[as.character(m)]][[as.character(u)]] <- icq_db
      rm(icq_db)
    } else {
      ic_perf[[as.character(m)]][[as.character(u)]] <- NULL
    }
  }
}

# =============================
# FIGURE 9: CONTROL LIMITS
# layout: two plots + legend row at bottom (like binomial)
# =============================
setEPS()
postscript("IMG/Fig9_topup.eps", width = 10, height = 6)

layout(matrix(c(1, 2, 3, 3), ncol = 2, byrow = TRUE), heights = c(4, 1))

## Left panel: m = 20
par(mai = c(.7, .8, .2, .4))
# Determine axis limits from loaded data for m=20
m <- 20
x_max <- 3
y_max <- 30
plot(NULL, xlim = c(0, x_max), ylim = c(0, y_max),
     xlab = expression("Estimated in-control rate" ~ hat(lambda)[0]),
     ylab = "Adjusted control limit")

for (i in seq_along(u_vals)) {
  u <- u_vals[i]
  res <- ctrl_limits[[as.character(m)]][[as.character(u)]]
  if (is.null(res)) next
  ord <- order(res$lambda_hat)
  lines(res$lambda_hat[ord], res$h[ord], col = cols[i], pch = pchs[i], type = "b")
}
legend("topright", legend = "m = 20", cex = 1, bg = 'white')

## Right panel: m = 50
par(mai = c(.7, .4, .2, .8))
m <- 50
x_max <- 3
y_max <- 30
plot(NULL, xlim = c(0, x_max), ylim = c(0, y_max),
     xlab = expression("Estimated in-control rate" ~ hat(lambda)[0]),
     ylab = "Adjusted control limit")

for (i in seq_along(u_vals)) {
  u <- u_vals[i]
  res <- ctrl_limits[[as.character(m)]][[as.character(u)]]
  if (is.null(res)) next
  ord <- order(res$lambda_hat)
  lines(res$lambda_hat[ord], res$h[ord], col = cols[i], pch = pchs[i], type = "b")
}
legend("topright", legend = "m = 50", cex = 1, bg = 'white')

## Bottom panel: legend for u
par(mai = c(0, 0, 0, 0))
plot.new()
legend(
  x = 'center',
  ncol = length(u_vals),
  title = 'Quantile u',
  legend = paste("u =", u_vals),
  col = cols[seq_along(u_vals)],
  pch = pchs[seq_along(u_vals)],
)

dev.off()

# =============================
# FIGURE 10: GICP ADHERENCE (betas)
# layout: two plots + shared legend at bottom (like binomial)
# =============================
setEPS()
postscript("IMG/Fig10_topup.eps", width = 10, height = 6)

layout(matrix(c(1, 2, 3, 3), ncol = 2, byrow = TRUE), heights = c(4, 1))

## Left panel: m = 20
par(mai = c(.7, .8, .2, .4))
m <- 20
x_max <- 5
y_max <- 0.1
plot(NULL, xlim = c(0, x_max), ylim = c(0, y_max),
     xlab = expression("True in-control rate " * lambda[0]),
     ylab = expression(alpha))

abline(h = target_prob, lty = 2, lwd = 2, col = "gray40")

for (i in seq_along(u_vals)) {
  u <- u_vals[i]
  ic <- ic_perf[[as.character(m)]][[as.character(u)]]
  if (is.null(ic)) next
  ord <- order(ic$lambda0)
  lines(ic$lambda0[ord], ic$beta[ord], col = cols[i], pch = pchs[i], type = "b")
}
legend("topright", legend = "m = 20", cex = 1, bg = 'white')

## Right panel: m = 50
par(mai = c(.7, .4, .2, .8))
m <- 50
x_max <- 5
y_max <- 0.1
plot(NULL, xlim = c(0, x_max), ylim = c(0, y_max),
     xlab = expression("True in-control rate " * lambda[0]),
     ylab = expression(alpha))

abline(h = target_prob, lty = 2, lwd = 2, col = "gray40")

for (i in seq_along(u_vals)) {
  u <- u_vals[i]
  ic <- ic_perf[[as.character(m)]][[as.character(u)]]
  if (is.null(ic)) next
  ord <- order(ic$lambda0)
  lines(ic$lambda0[ord], ic$beta[ord], col = cols[i], pch = pchs[i], type = "b")
}
legend("topright", legend = "m = 50", cex = 1, bg = 'white')

## Bottom panel: legend for u ##
par(mai = c(0, 0, 0, 0))
plot.new()
legend(
  x = 'center',
  ncol = length(u_vals),
  title = 'Quantile u',
  legend = paste("u =", u_vals),
  col = cols[seq_along(u_vals)],
  pch = pchs[seq_along(u_vals)]
)
dev.off()
