# Supplementary material for: The Poisson CUSUM Chart for Monitoring Small Counts: Addressing the Estimation Uncertainty
Source: Biom J. 2026 Apr 5;68(2):e70127. doi: 10.1002/bimj.70127 (PMC13051258; doi:10.1002/bimj.70127)
Supplement: Supplementary file 1 — Appendices, figures and tables referenced in Sections 3, 5, and 6 can be found online in the Supporting Information section. Supporting File 1: bimj70127‐sup‐0001‐DataCode.zip. [file BIMJ-68-e70127-s001.zip › CaseStudy/CaseStudyResults.R]

# ============================================================
# CaseStudyResults.R
# Produces EPS case study figure and summary tables
# ============================================================

library(ggplot2)
library(dplyr)
library(lubridate)
library(xtable)
library(gridExtra)

# ------------------------------------------------------------
# Load data
# ------------------------------------------------------------
load("Data/casestudy.Rdata")                  # df_analysis
load("Data/casestudy_controllimits.Rdata")  # res_df

# ------------------------------------------------------------
# Prepare data
# ------------------------------------------------------------

# Shift Date ONCE to end of 4-week period (consistent everywhere)
df_analysis$Date <- as.Date(df_analysis$Date) + days(28)

# Round and merge control limits
df_analysis$lambda_0 <- round(df_analysis$lambda_0, 4)
res_df$lambda_0 <- round(res_df$lambda_0, 4)

df_analysis <- merge(df_analysis, res_df,
                     by = c("lambda_0", "m"),
                     all.x = TRUE)

# Unique key
df_analysis$Location_analysis_date <-
  paste(df_analysis$Location,
        df_analysis$analysis_date,
        sep = "-")

# ------------------------------------------------------------
# Select charts with signals (Mood used for figure)
# ------------------------------------------------------------

df_sub <- df_analysis[df_analysis$Ct >= df_analysis$res_M, ]
df_sub <- df_sub[order(df_sub$Location, df_sub$Date), ]

df_signal_charts <-
  df_analysis[df_analysis$Location_analysis_date %in%
                df_sub$Location_analysis_date, ]

# ------------------------------------------------------------
# Compute vertical signal lines
# ------------------------------------------------------------

min_date_per_location <- df_sub %>%
  group_by(Location) %>%
  summarize(min_date = min(Date),
            .groups = "drop")

# ------------------------------------------------------------
# EPS figure
# ------------------------------------------------------------

setEPS()
postscript("IMG/Fig5_topup.eps", width = 14, height = 9)

plot_list <- list()

for (a_d in unique(df_signal_charts$analysis_date)) {
  
  df_sc_sub <- df_signal_charts[
    df_signal_charts$analysis_date == a_d, ]
  
  df_sc_sub <- merge(df_sc_sub,
                     min_date_per_location,
                     by = "Location")
  
  p1 <- ggplot(df_sc_sub) +
    geom_line(aes(x = Date, y = Cases, group = Location),
              color = "darkblue", linewidth = 1) +
    geom_point(aes(x = Date, y = Cases, group = Location),
               color = "darkblue", size = 1.5) +
    geom_vline(aes(xintercept = min_date),
               col = "red") +
    labs(x = "Date",
         y = "Cases per 4-week period") +
    facet_wrap(~ Location,
               scales = "free",
               ncol = 1) +
    ylim(0, 21) +
    theme_bw()
  
  p2 <- ggplot(df_sc_sub) +
    geom_hline(aes(yintercept = res_M),
               col = "red") +
    geom_line(aes(x = Date, y = Ct, group = Location),
              color = "darkblue", linewidth = 1) +
    geom_point(aes(x = Date, y = Ct, group = Location),
               color = "darkblue", size = 1.5) +
    labs(x = "Date",
         y = "CUSUM statistic per 4-week period") +
    facet_wrap(~ Location,
               scales = "free",
               ncol = 1) +
    theme_bw()
  
  plot_list <- append(plot_list, list(p1, p2))
}

do.call("grid.arrange", c(plot_list, ncol = 2))

dev.off()

# ------------------------------------------------------------
# Tables: Alarm date & Baseline only
# ------------------------------------------------------------

methods <- c("res_B", "res_Q", "res_M",
             "res_U", "res_W", "res_E")

for (method in methods) {
  
  df_tmp <- df_analysis[
    df_analysis$Ct >= df_analysis[[method]], ]
  
  summary_df <- df_tmp %>%
    group_by(Location) %>%
    summarise(
      Alarm_date = min(Date),
      Baseline = mean(lambda_0),
      .groups = "drop"
    )
  
  summary_df$Alarm_date <-
    format(summary_df$Alarm_date, "%Y-%m-%d")
  
  print(
    xtable(summary_df,
           caption = paste("Signals using", method),
           digits = c(0, 0, 0, 4)),
    include.rownames = FALSE
  )
}
