# Supplementary material for: The Poisson CUSUM Chart for Monitoring Small Counts: Addressing the Estimation Uncertainty
Source: Biom J. 2026 Apr 5;68(2):e70127. doi: 10.1002/bimj.70127 (PMC13051258; doi:10.1002/bimj.70127)
Supplement: Supplementary file 1 — Appendices, figures and tables referenced in Sections 3, 5, and 6 can be found online in the Supporting Information section. Supporting File 1: bimj70127‐sup‐0001‐DataCode.zip. [file BIMJ-68-e70127-s001.zip › CaseStudy/LimitsCalculationCaseStudy.R]

# ============================================================
# LimitsCalculationCaseStudy.R
# Calculates control limits for the case study
# ============================================================

library(spc)
library(R.utils)

# ------------------------------------------------------------
# Seed for reproducibility
# ------------------------------------------------------------
set.seed(12345)

# ------------------------------------------------------------
# Load data
# ------------------------------------------------------------
load("Data/casestudy.Rdata")  # loads df_analysis

# ------------------------------------------------------------
# Parameters
# ------------------------------------------------------------
m_filt <- 1000
B <- 1e4
p <- 0.05
ARL_0 <- 150
nu <- exp(-1/2)
L <- 2

# ------------------------------------------------------------
# Helper functions
# ------------------------------------------------------------
calculate_mood_UL <- function(lambda_hat, m, p) {
  if (lambda_hat < 1/m) {
    qchisq(1 - p, 2) / (2 * m)
  } else {
    qchisq(1 - p, 2 * lambda_hat * m + 2) / (2 * m)
  }
}

# Optimized function to compute Average Run Length (ARL)
compute_arl_zero <- function(control_limit, lambda, iterations = 1e6) {
  # Preallocate space for ARL values
  arl_values <- numeric(iterations)
  
  # Iterate over the number of simulations
  for (i in 1:iterations) {
    Ct <- 0  # Initialize cumulative sum
    run_length <- 0  # Initialize run length counter
    
    # Generate Poisson values until cumulative sum exceeds control limit
    while (Ct <= control_limit) {
      Ct <- Ct + rpois(1, lambda)  # Add a Poisson random variable
      run_length <- run_length + 1  # Increment run length counter
    }
    
    arl_values[i] <- run_length  # Store the run length
  }
  
  return(mean(arl_values))  # Return the estimated ARL
}

# Function to compute control limit for a given ARL (gamma) and lambda
compute_control_limit_zero <- function(gamma, lambda) {
  h <- 0.5  # Initial guess for control limit
  ARL <- 0  # Initialize ARL value
  
  # Iteratively increase control limit until ARL meets or exceeds gamma
  while (ARL < gamma) {
    print(ARL)  # Print progress
    ARL <- compute_arl_zero(h, lambda)  # Compute ARL for current control limit
    h <- h + 1  # Increment control limit
  }
  
  return(h - 1)  # Return the last valid control limit
}
# ------------------------------------------------------------
# Unique baseline rates
# ------------------------------------------------------------
res_df <- unique(df_analysis[, c("lambda_0", "m")])
rownames(res_df) <- NULL

# ------------------------------------------------------------
# Main loop
# ------------------------------------------------------------
for (i in seq_len(nrow(res_df))) {
  cat(sprintf("Processing %d / %d\n", i, nrow(res_df)))
  
  lambda_hat <- res_df$lambda_0[i]
  m <- res_df$m[i]
  
  # Bootstrap lambda
  lambda_bootstraps <- rpois(B, m * sort(rep(lambda_hat, B))) / m
  
  # Zero adjustment
  if (sum(lambda_bootstraps == 0) > 0) {
    cat(sprintf("%d zero values adjusted\n", sum(lambda_bootstraps == 0)))
    lambda_bootstraps[lambda_bootstraps == 0] <- log(1 / nu) / m
  }
  
  # CUSUM parameters
  lambda_1_hat <- lambda_hat + L * sqrt(lambda_hat)
  k_hat <- (lambda_1_hat - lambda_hat) / log(lambda_1_hat / lambda_hat)
  km_hat <- k_hat * m_filt
  
  # Quantiles
  q_lower <- sort(lambda_bootstraps)[p * B]
  q_upper <- sort(lambda_bootstraps)[(1 - p) * B]
  
  lambda_1_q_lower <- q_lower + L * sqrt(q_lower)
  k_q_lower <- (lambda_1_q_lower - q_lower) / log(lambda_1_q_lower / q_lower)
  km_q_lower <- k_q_lower * m_filt
  
  lambda_1_q_upper <- q_upper + L * sqrt(q_upper)
  k_q_upper <- (lambda_1_q_upper - q_upper) / log(lambda_1_q_upper / q_upper)
  km_q_upper <- k_q_upper * m_filt
  
  # Control limits
  res_B <- (pois.cusum.crit(lambda_hat, km_hat, ARL_0, m_filt)["hm"] +
              pois.cusum.crit(lambda_hat, km_q_lower, ARL_0, m_filt)["hm"] -
              pois.cusum.crit(q_lower, km_q_lower, ARL_0, m_filt)["hm"]) / m_filt
  
  res_Q <- pois.cusum.crit(q_upper, km_hat, ARL_0, m_filt)["hm"] / m_filt
  res_U <- pois.cusum.crit(lambda_hat, km_hat, ARL_0, m_filt)["hm"] / m_filt
  res_W <- pois.cusum.crit(lambda_hat, km_q_lower, ARL_0, m_filt)["hm"] / m_filt
  
  mood_upper <- calculate_mood_UL(lambda_hat, m, p)
  res_M <- pois.cusum.crit(mood_upper, km_hat, ARL_0, m_filt)["hm"] / m_filt
  
  res_E <- if (lambda_hat < 0.99/m) {
    compute_control_limit_zero(ARL_0, mood_upper)
  } else {
    res_M
  }
  
  # Store results
  res_df$res_B[i] <- res_B
  res_df$res_Q[i] <- res_Q
  res_df$res_M[i] <- res_M
  res_df$res_U[i] <- res_U
  res_df$res_W[i] <- res_W
  res_df$res_E[i] <- res_E
}


# - Bootstrap method (res_B) - Gandy & Kvaløy (2013)
# - Quantile method (res_Q) - Zhao (2016)
# - Knowledge-based exact method (res_M) - Heidema (2025)
# - Exact method (res_E) - Heidema (2025)
# - Unadjusted method (res_U) - Lucas (1985)
# - Approximate bootstrap (res_W) - Weiß (2018)

# ------------------------------------------------------------
# Save results
# ------------------------------------------------------------
save(res_df, file = "Data/casestudy_controllimits.Rdata")
cat("Control limits saved to Data/casestudy_controllimits.Rdata\n")
