# Supplementary material for: The Poisson CUSUM Chart for Monitoring Small Counts: Addressing the Estimation Uncertainty
Source: Biom J. 2026 Apr 5;68(2):e70127. doi: 10.1002/bimj.70127 (PMC13051258; doi:10.1002/bimj.70127)
Supplement: Supplementary file 1 — Appendices, figures and tables referenced in Sections 3, 5, and 6 can be found online in the Supporting Information section. Supporting File 1: bimj70127‐sup‐0001‐DataCode.zip. [file BIMJ-68-e70127-s001.zip › README.txt]

README
======

1. Software and Environment Information
---------------------------------------

Simulation Study:
R version 4.4.0 (2024-04-24)
Platform: x86_64-pc-linux-gnu
Running under: Rocky Linux 8.10 (Green Obsidian)

Matrix products: default
BLAS/LAPACK: FlexiBLAS OPENBLAS;  LAPACK version 3.11.0

locale:
[1] C

time zone: Europe/Amsterdam
tzcode source: system (glibc)

attached base packages:
[1] stats     graphics  grDevices utils     datasets  methods   base     

other attached packages:
[1] spc_0.6.8

loaded via a namespace (and not attached):
[1] compiler_4.4.0

Case Study:
R version 4.2.3 (2023-03-15 ucrt)
Platform: x86_64-w64-mingw32/x64 (64-bit)
Running under: Windows 10 x64 (build 26100)

Matrix products: default

locale:
[1] LC_COLLATE=Dutch_Netherlands.utf8  LC_CTYPE=Dutch_Netherlands.utf8   
[3] LC_MONETARY=Dutch_Netherlands.utf8 LC_NUMERIC=C                      
[5] LC_TIME=Dutch_Netherlands.utf8    

attached base packages:
[1] stats     graphics  grDevices utils     datasets  methods   base     

other attached packages:
[1] R.utils_2.12.3    R.oo_1.25.0       R.methodsS3_1.8.2 spc_0.6.7         gridExtra_2.3    
[6] xtable_1.8-4      lubridate_1.9.2   dplyr_1.1.1       ggplot2_3.5.2    

loaded via a namespace (and not attached):
 [1] rstudioapi_0.14  magrittr_2.0.3   tidyselect_1.2.0 munsell_0.5.0    colorspace_2.1-0
 [6] timechange_0.2.0 R6_2.5.1         rlang_1.1.0      fansi_1.0.4      tools_4.2.3     
[11] grid_4.2.3       gtable_0.3.6     utf8_1.2.3       cli_3.6.0        withr_3.0.2     
[16] tibble_3.2.1     lifecycle_1.0.3  vctrs_0.6.1      glue_1.6.2       compiler_4.2.3  
[21] pillar_1.9.0     generics_0.1.3   scales_1.3.0     pkgconfig_2.0.3 

============================
2. Data Availability
--------------------
The data in CaseStudy/Data/ cannot be shared due to patient confidentiality. All
case study code is included and can be inspected, but reproducing the case study
results requires access to the original data.

============================
3. Reproduction Instructions
----------------------------

--- SIMULATION STUDY ---
To reproduce the figures in the main text, the following steps need to be conducted in the scripts located in SimulationStudy/ExactPCUSUM/
- Make sure that the working directory is set to the root folder SimulationStudy/ExactPCUSUM/
- Run OracleLimits.R and ConditionalPerformanceUnadjusted.R to create ConditionalPerformanceUnadjusted.Rdata (Figure 1)
- Run LimitsCalculation.R for m <- 20 to create ControlLimits_m20.Rdata (Figure 2) 
- Run LimitsCalculation.R for m <- 50 to create ControlLimits_m50.Rdata (Figure 2) 
- Given ControlLimits_m20.Rdata and ControlLimits_m50.Rdata, run ICPerformance.R to create ICPerformance_m20.Rdata and ICPerformance_m50.Rdata (Figure 3)
- Given ControlLimits_m20.Rdata and ControlLimits_m50.Rdata, run OCPerformance.R to create OCPerformance_m20.Rdata and OCPerformance_m50.Rdata (Figure 4)
- Given the existence of these datasets, Visualizations.R provides the corresponding figures.

--- SUPPLEMENT ---
To reproduce the figures in the supplement, the following steps need to be conducted in the scripts located in SimulationStudy/Supplement/
- Make sure that the working directory is set to the root folder SimulationStudy/Supplement/

Fig6_topup.eps ( = Figure 6 in Supplement)
- Run Supplement/LimitsCalculation.R to create ControlLimits_m39.Rdata
- Run FalseAlarmRate.R to create FalseAlarmRate.Rdata
- Run VisualizationFalseAlarmRate.R to create Fig6_topup.eps

Fig7_topup.eps & Fig8_topup.eps ( = Figure 1 & 2 in Supplement)
For a specific choice of m & N (for instance m = 20, N = 10):
- Run LimitsBinomial.R to create ControlLimitsBinomial_m20N10.Rdata
- Given ControlLimitsBinomial_m20N10.Rdata, run ICPerformanceBinomial.R to create ICPerformance_Binomial_m20N10.Rdata
If done for m = 20, 50 and N = 10, 25, 100, 1000, run VisualizationsBinomial.R to create Fig7_topup.eps & Fig8_topup.eps 

Fig9_topup.eps & Fig10_topup.eps ( = Figure 3 & 4 in Supplement)
For a specific choice of m & u (for instance m = 20, u = 0.05):
- Run LimitsQRL.R to create ControlLimitsQRL_m20_u0.05.Rdata
- Given ControlLimitsQRL_m20_u0.05.Rdata, run ICPerformanceQRL.R to create ICPerformance_QRL_m20_u0.05.Rdata
If done for m = 20, 50 and u = 0.05, 0.25, 0.5, 0.75, 0.95 run VisualizationsQRL.R to create Fig9_topup.eps & Fig10_topup.eps 

--- CASE STUDY ---
To reproduce the figures and tables regarding the case study text, the following steps need to be conducted in the scripts located in CaseStudy/
- Make sure that the working directory is set to the root folder CaseStudy/
- Run LimitsCalculationCaseStudy.R to create casestudy_controllimits.Rdata
- Run CaseStudyResults.R to generate Fig5_topup.eps (Figure 5 in Supplement) and some required information for the Tables.

Note: Reproducing the case study results requires access to the confidential data (CaseStudy/Data/casestudy.Rdata)  (see Section 2).

==========================
4. Manual Code Alterations
--------------------------
No alterations are required to reproduce the results. Reducing N or n_sim may speed up results at the cost of accuracy.


5. File and Folder Structure
----------------------------
The code is organized as follows.

Code.zip
├── README.txt                              # This file
│
├── SimulationStudy/
│   ├── ExactPCUSUM/
│   │   ├── ConditionalPerformanceUnadjusted.R  # Computes unadjusted conditional performance (Figure 1)
│   │   ├── ICPerformance.R                     # Computes in-control performance metrics for m = 20 and m = 50  (Figure 3)
│   │   ├── LimitsCalculation.R                 # Calculates control limits for a given m (Figure 2)
│   │   ├── OCPerformance.R                     # Computes out-of-control performance metrics for m = 20 and m = 50 (Figure 4)
│   │   ├── OracleLimits.R                      # Generates oracle control limits used as benchmarks (Figure 1)
│   │   ├── Visualizations.R                    # Produces plots for the paper (Figures 1 to 4)
│   │   ├── ZeroCUSUMHelpers.R                  # Helper functions for constructing CUSUM charts with k = 0
│   │   ├── Data/                               # Folder containing data used in the analysis
│   │   └── IMG/                                # Figures generated by the scripts
│   └── Supplement/      
│       ├── FalseAlarmRate.R                # Computes false alarm rate under m = 39 limits (Supplement Figure 6)                     
│       ├── ICPerformanceBinomial.R         # In-control performance computations (Supplement Figure 2)
│       ├── ICPerformanceQRL.R              # In-control performance computations (Supplement Figure 4)
│       ├── LimitsBinomial.R                # Control limits calculation (Supplement Figure 1)
│       ├── LimitsCalculation.R             # Calculates control limits for a given m (Supplement Figure 6)
│       ├── LimitsQRL.R                     # Control limits calculation (Supplement Figure 2)
│       ├── VisualizationsBinomial.R        # Plots (Supplement Figure 1 & 2)
│       ├── VisualizationsFalseAlarmRate.R  # Plots (Supplement Figure 6)
│       ├── VisualizationsQRL.R             # Plots (Supplement Figure 3 & 4)
│       ├── Data/                           # Folder containing data used in the analysis
│       └── IMG/                            # Figures generated by the scripts
│
└── CaseStudy/
    ├── LimitsCalculationCaseStudy.R        # Calculates control limits for the case study parameters
    ├── CaseStudyResults.R                    # (Supplement Figure 5 & Tables)
    ├── Data/                               # Folder containing CONFIDENTIAL data (not included; see Section 2)
    └── IMG/                               # Figures generated by the scripts
